# Supplementary material for: Exploring a Nonmodel Teleost Genome Through RAD Sequencing—Linkage Mapping in Common Pandora, Pagellus erythrinus and Comparative Genomic Analysis
Source: G3 (Bethesda). 2015 Dec 28;6(3):509–19. doi: 10.1534/g3.115.023432 (PMC4777114; doi:10.1534/g3.115.023432)
Supplement: Supporting Information [file supp_g3.115.023432_TableS1.xls]

## Sheet: Demultiplexing output
Table S1. Sequencing reads assigned to each individual after demultiplexing and length filtering, and stacks summary data.
File	Reads
P1_P6_id101	898292
P1_P6_id103	833812
P1_P6_id104	269366
P1_P6_id109	507926
P1_P6_id110	350520
P1_P6_id111	374532
P1_P6_id114	489198
P1_P6_id118	862252
P1_P6_id119	1136228
P1_P6_id11	409184
P1_P6_id121	697198
P1_P6_id122	478200
P1_P6_id123	510452
P1_P6_id128	951796
P1_P6_id129	618560
P1_P6_id12	400794
P1_P6_id132	709344
P1_P6_id134	824288
P1_P6_id135	1154892
P1_P6_id140	752798
P1_P6_id141	596512
P1_P6_id145	668074
P1_P6_id14	733158
P1_P6_id150	616272
P1_P6_id151	843286
P1_P6_id153	875458
P1_P6_id154	1101360
P1_P6_id156	932838
P1_P6_id157	483778
P1_P6_id159	572104
P1_P6_id15	675950
P1_P6_id160	671922
P1_P6_id161	558120
P1_P6_id162	701604
P1_P6_id163	672628
P1_P6_id164	654446
P1_P6_id166	602748
P1_P6_id16	236986
P1_P6_id171	661926
P1_P6_id175	778132
P1_P6_id17	289118
P1_P6_id182	459666
P1_P6_id184	466804
P1_P6_id185	419708
P1_P6_id188	410686
P1_P6_id189	381618
P1_P6_id194	260420
P1_P6_id195	418584
P1_P6_id197	217870
P1_P6_id200	398508
P1_P6_id21	127602
P1_P6_id24	288932
P1_P6_id25	255090
P1_P6_id26	298290
P1_P6_id27	263898
P1_P6_id28	427376
P1_P6_id2	275542
P1_P6_id30	836278
P1_P6_id31	476592
P1_P6_id32	143486
P1_P6_id33	207876
P1_P6_id39	183762
P1_P6_id3	248002
P1_P6_id40	159832
P1_P6_id41	281286
P1_P6_id44	172718
P1_P6_id45	170718
P1_P6_id48	504874
P1_P6_id49	216144
P1_P6_id4	213694
P1_P6_id50	213270
P1_P6_id52	324356
P1_P6_id56	374518
P1_P6_id57	312894
P1_P6_id58	322948
P1_P6_id5	299476
P1_P6_id60	886824
P1_P6_id61	503638
P1_P6_id64	311564
P1_P6_id65	429762
P1_P6_id66	574862
P1_P6_id67	537186
P1_P6_id6	525604
P1_P6_id74	562026
P1_P6_id76	518150
P1_P6_id77	1513222
P1_P6_id78	628116
P1_P6_id7	158626
P1_P6_id80	730992
P1_P6_id81	368882
P1_P6_id85	795874
P1_P6_id87	777066
P1_P6_id88	689068
P1_P6_id90	403642
P1_P6_id94	494524
P1_P6_id95	766058
P1_P6_id96	1029234
P1	4079644
P6	3284838

## Sheet: Reads_post_length_filtering
File	Reads
P1_P6_id101.fq	622752
P1_P6_id103.fq	577284
P1_P6_id104.fq	187348
P1_P6_id109.fq	353072
P1_P6_id11.fq	282827
P1_P6_id110.fq	243882
P1_P6_id111.fq	259597
P1_P6_id114.fq	338702
P1_P6_id118.fq	596222
P1_P6_id119.fq	786668
P1_P6_id12.fq	277084
P1_P6_id121.fq	484303
P1_P6_id122.fq	331123
P1_P6_id123.fq	354550
P1_P6_id128.fq	657671
P1_P6_id129.fq	429305
P1_P6_id132.fq	489193
P1_P6_id134.fq	569987
P1_P6_id135.fq	802666
P1_P6_id14.fq	507378
P1_P6_id140.fq	521780
P1_P6_id141.fq	413123
P1_P6_id145.fq	463390
P1_P6_id15.fq	467230
P1_P6_id150.fq	427775
P1_P6_id151.fq	583537
P1_P6_id153.fq	607024
P1_P6_id154.fq	762364
P1_P6_id156.fq	645950
P1_P6_id157.fq	336164
P1_P6_id159.fq	397489
P1_P6_id16.fq	164597
P1_P6_id160.fq	464021
P1_P6_id161.fq	386515
P1_P6_id162.fq	485397
P1_P6_id163.fq	465028
P1_P6_id164.fq	453276
P1_P6_id166.fq	417193
P1_P6_id17.fq	200857
P1_P6_id171.fq	457291
P1_P6_id175.fq	538534
P1_P6_id182.fq	318609
P1_P6_id184.fq	322223
P1_P6_id185.fq	291021
P1_P6_id188.fq	284316
P1_P6_id189.fq	264202
P1_P6_id194.fq	180385
P1_P6_id195.fq	289640
P1_P6_id197.fq	151155
P1_P6_id2.fq	190242
P1_P6_id200.fq	277063
P1_P6_id21.fq	88888
P1_P6_id24.fq	199858
P1_P6_id25.fq	175950
P1_P6_id26.fq	207328
P1_P6_id27.fq	182525
P1_P6_id28.fq	296386
P1_P6_id3.fq	172522
P1_P6_id30.fq	581179
P1_P6_id31.fq	330807
P1_P6_id32.fq	99242
P1_P6_id33.fq	144218
P1_P6_id39.fq	127237
P1_P6_id4.fq	147663
P1_P6_id40.fq	111110
P1_P6_id41.fq	194431
P1_P6_id44.fq	119828
P1_P6_id45.fq	118540
P1_P6_id48.fq	347590
P1_P6_id49.fq	150190
P1_P6_id5.fq	207075
P1_P6_id50.fq	148031
P1_P6_id52.fq	223542
P1_P6_id56.fq	260086
P1_P6_id57.fq	216505
P1_P6_id58.fq	222544
P1_P6_id6.fq	363468
P1_P6_id60.fq	611881
P1_P6_id61.fq	346642
P1_P6_id64.fq	216418
P1_P6_id65.fq	297459
P1_P6_id66.fq	396460
P1_P6_id67.fq	371232
P1_P6_id7.fq	109881
P1_P6_id74.fq	389144
P1_P6_id76.fq	357703
P1_P6_id77.fq	1046835
P1_P6_id78.fq	435426
P1_P6_id80.fq	506239
P1_P6_id81.fq	255875
P1_P6_id85.fq	550964
P1_P6_id87.fq	537988
P1_P6_id88.fq	475425
P1_P6_id90.fq	279579
P1_P6_id94.fq	342471
P1_P6_id95.fq	528782
P1_P6_id96.fq	713351
P1.fq	2813503
P6.fq	2263838

## Sheet: Stacks
Source	Type	Unique Stacks	Polymorphic Loci	SNPs Found
P1	Parent	11657	1984	2647
P6	Parent	10821	1948	2591
P1_P6_id2	Progeny	7679	1419	1845
P1_P6_id3	Progeny	7489	1351	1776
P1_P6_id4	Progeny	7181	1296	1671
P1_P6_id5	Progeny	7684	1437	1867
P1_P6_id6	Progeny	8572	1592	2091
P1_P6_id7	Progeny	6608	1146	1517
P1_P6_id11	Progeny	8255	1493	1976
P1_P6_id12	Progeny	8289	1495	1969
P1_P6_id14	Progeny	9062	1662	2172
P1_P6_id15	Progeny	8836	1646	2176
P1_P6_id16	Progeny	7290	1282	1678
P1_P6_id17	Progeny	7603	1406	1833
P1_P6_id21	Progeny	5980	962	1267
P1_P6_id24	Progeny	7790	1391	1817
P1_P6_id25	Progeny	7684	1387	1808
P1_P6_id26	Progeny	8223	1493	1916
P1_P6_id27	Progeny	7827	1364	1833
P1_P6_id28	Progeny	8448	1595	2120
P1_P6_id30	Progeny	9069	1687	2205
P1_P6_id31	Progeny	8235	1474	1900
P1_P6_id32	Progeny	6528	1054	1380
P1_P6_id33	Progeny	6930	1233	1604
P1_P6_id39	Progeny	6863	1180	1510
P1_P6_id40	Progeny	6310	1016	1327
P1_P6_id41	Progeny	7543	1405	1837
P1_P6_id44	Progeny	6648	1112	1457
P1_P6_id45	Progeny	6832	1144	1518
P1_P6_id48	Progeny	8524	1547	2007
P1_P6_id49	Progeny	7110	1239	1628
P1_P6_id50	Progeny	6697	1183	1541
P1_P6_id52	Progeny	7616	1356	1764
P1_P6_id56	Progeny	8094	1495	1944
P1_P6_id57	Progeny	7959	1471	1921
P1_P6_id58	Progeny	7879	1429	1882
P1_P6_id60	Progeny	9056	1698	2248
P1_P6_id61	Progeny	8426	1548	1994
P1_P6_id64	Progeny	7603	1383	1838
P1_P6_id65	Progeny	8042	1457	1891
P1_P6_id66	Progeny	8633	1564	2043
P1_P6_id67	Progeny	8331	1518	1965
P1_P6_id74	Progeny	8377	1515	1992
P1_P6_id76	Progeny	8258	1515	1992
P1_P6_id77	Progeny	9502	1779	2328
P1_P6_id78	Progeny	8544	1594	2063
P1_P6_id80	Progeny	8731	1612	2101
P1_P6_id81	Progeny	7959	1423	1854
P1_P6_id85	Progeny	8855	1599	2082
P1_P6_id87	Progeny	8784	1600	2087
P1_P6_id88	Progeny	8645	1565	2008
P1_P6_id90	Progeny	7967	1467	1917
P1_P6_id94	Progeny	8367	1547	2038
P1_P6_id95	Progeny	8918	1641	2156
P1_P6_id96	Progeny	9183	1744	2296
P1_P6_id101	Progeny	8845	1698	2213
P1_P6_id103	Progeny	8908	1633	2154
P1_P6_id104	Progeny	7191	1276	1693
P1_P6_id109	Progeny	8224	1545	1953
P1_P6_id110	Progeny	7826	1418	1863
P1_P6_id111	Progeny	7794	1418	1877
P1_P6_id114	Progeny	8193	1476	1928
P1_P6_id118	Progeny	8852	1640	2155
P1_P6_id119	Progeny	9511	1724	2265
P1_P6_id121	Progeny	8582	1567	2084
P1_P6_id122	Progeny	8191	1507	1938
P1_P6_id123	Progeny	8311	1475	1916
P1_P6_id128	Progeny	9057	1633	2120
P1_P6_id129	Progeny	8494	1597	2100
P1_P6_id132	Progeny	8714	1667	2142
P1_P6_id134	Progeny	9040	1690	2238
P1_P6_id135	Progeny	9358	1706	2225
P1_P6_id140	Progeny	8970	1641	2204
P1_P6_id141	Progeny	8707	1565	2028
P1_P6_id145	Progeny	8954	1594	2072
P1_P6_id150	Progeny	8807	1544	2011
P1_P6_id151	Progeny	9159	1666	2185
P1_P6_id153	Progeny	9282	1647	2136
P1_P6_id154	Progeny	9607	1714	2261
P1_P6_id156	Progeny	9242	1693	2232
P1_P6_id157	Progeny	8408	1505	1939
P1_P6_id159	Progeny	8582	1518	1948
P1_P6_id160	Progeny	8724	1616	2105
P1_P6_id161	Progeny	8519	1603	2041
P1_P6_id162	Progeny	8782	1563	2062
P1_P6_id163	Progeny	8694	1554	2011
P1_P6_id164	Progeny	9008	1632	2169
P1_P6_id166	Progeny	8679	1591	2088
P1_P6_id171	Progeny	8728	1612	2119
P1_P6_id175	Progeny	8933	1638	2185
P1_P6_id182	Progeny	8112	1513	1976
P1_P6_id184	Progeny	8110	1470	1928
P1_P6_id185	Progeny	7918	1444	1887
P1_P6_id188	Progeny	7981	1468	1928
P1_P6_id189	Progeny	8008	1473	1940
P1_P6_id194	Progeny	7319	1318	1704
P1_P6_id195	Progeny	7856	1423	1843
P1_P6_id197	Progeny	6984	1223	1604
P1_P6_id200	Progeny	7816	1478	1939
