# Supplementary material for: Exploring a Nonmodel Teleost Genome Through RAD Sequencing—Linkage Mapping in Common Pandora, Pagellus erythrinus and Comparative Genomic Analysis
Source: G3 (Bethesda). 2015 Dec 28;6(3):509–19. doi: 10.1534/g3.115.023432 (PMC4777114; doi:10.1534/g3.115.023432)
Supplement: Supporting Information [file supp_g3.115.023432_TableS2.xls]

## Sheet: All_markers
Table S2. Stacks loci used for linkage mapping: sequence, mapping and comparative genomic information.
Marker id	Sequence	Average depth per sample	St.Dev. depth per sample	Uniquely mapped	LG common pandora	position	Blast hit	European seabass				Nile tilapia				Stickleback				Medaka
								Chromosome	Start	End	%Identity	LG	Start	End	%Identity	Chromosome	Start	End	%Identity	Chromosome	Start	End	%Identity
11	CATGCCTGCCACAAAGTAGGCCCGTGTTGGTGTGCCTGTGTGCGTTTAATCCATTTAAACCAAGTCCAATGCAGCCACTTCCTCTCTCCGTCAACCTTAT	39.9072	54.6089	No	5	93.32	Yes	LG5	6193732	6193826	90.5	LG1	21071443	21071507	92.3	groupII	17091010	17091071	93.5	-	-	-	-
47	TGCAGGGCATTAGACAAAATGAGTACACTGATGAGCAAAAGCATCTGCTGCACTTACTGTATTAAATCATGATTCATTTCCTTGTGACCTCAAACTAAAT	14.1429	9.80428	No	12	78.02	Yes	LG12	19741492	19741591	92	LG19	10668604	10668689	91.9	-	-	-	-	-	-	-	-
103	CATGCAACTTGGTTCCTTGCTGTGAGACCCATATCTCAGCTTCAATAAAGTAGCAGGCTCCTAATGCAGGTATTGGGGGGAAAACAAGATACAGATTTGC	26.8191	26.5723	No	13	110.09	Yes	LG13	23153909	23154002	95.7	LG14	25233329	25233403	93.4	groupI	13569550	13569642	93.5	13	7584568	7584613	95.7
157	CATGCCGGTGAGGCGCTGTGCTGGGCAACTGTACCTCTGAGAGAGACTACAGTAGAGAAATTGGAGACGAGGCAGGAGGAGGAGGGAAGAAGAGGAGAGA	46.8163	44.6291	No	22	83.58	Yes	LG22-25	14157878	14157977	98	LG20	27056268	27056352	95.3	-	-	-	-	-	-	-	-
158	TGCAGGTGCGTCTGGGCGCTGCTGTACTCGGACACCAAACTCTGCATCTCCCTCTTGTGCTCCCTCTTGATCTCCTCCACCTCCTCCCTCCGCTTCTCCT	52.5152	53.0499	Yes	7	59.02	Yes	LG7	17908538	17908637	96	LG6	18701214	18701313	91	groupIX	1944846	1944882	92	1	17270345	17270432	88.6
191	TGCAGGTCATGCCGCTTCCTGATCTCTGCCCTCTGCTCTCCAGGTGCCAGACTACTTGGACCATATTGACACTCCAATGGACTTCCAGACCATGTGGAAC	130.879	113.043	No	22	112.07	Yes	LG22-25	8127443	8127504	98.4	LG20	12720262	12720320	96.6	scaffold_99	343440	343499	90	7	17508609	17508668	90
202	TGCAGGTCAGTTCAGTTTTTAACTAACTTTTCCCCATGCTGCCTTCATACTCAAACATGCTACAGTACTAATGACATTTAAAAATCAAGATATCTTCCAA	126.657	110.847	Yes	19	9.05	Yes	LG19	10625066	10625123	91.4	-	-	-	-	-	-	-	-	-	-	-	-
206	CATGCAAAGAGACGATGCTACAGCAGCTGTCGCAAGGTTGTGCACCGCATACAAATGAGGCCATTGATCGTTTCCTTCGCTGTACTGTTTTGTCTTCAGT	53.0714	67.1013	Yes	18	45.91	Yes	LG18-21	10024833	10024921	96.6	LG9	12679564	12679643	93.8	-	-	-	-	20	17435524	17435601	88.5
214	TGCAGGAGTTTTACGCATTTGATTTACATTTATCGATTACTCCGATATGAACTATTTATCACATGGAGGGCTGACCCTTTGCTCCTCAGAACAACCAGAG	108.778	98.2749	No	17	42.94	Yes	LG17	1110586	1110661	86.8	-	-	-	-	-	-	-	-	-	-	-	-
246	TGCAGGGAGTACTGCCATTCCTTCCTGCTGTCGTCTGTCTGTTTGGCGTCAGCAGCAGTGTTGTATTCTCAGTGTGAAGCCCCATCGCCCGTCTCATCTC	96.2222	81.0868	No	13	125.89	Yes	LG13	26636905	26636954	92	-	-	-	-	-	-	-	-	-	-	-	-
259	CATGCTGGCCAACACCAAGTGGGTCCGGCCCAGGATACAGTACTTCTTCGCCGCTGCGGTCCTCTACAACGGAGTGTGTCACGTGCTGGCACCGCTGTCA	55.3402	64.8928	No	22	17.82	Yes	LG22-25	229917	230015	93.9	LG20	4843660	4843744	87.1	groupXII	13530516	13530614	93.9	-	-	-	-
294	TGCAGGGCAAGGTTAAGCTTACCGAAGCTAATTTATTGCTTGGACTGATCATCAGAAGATATGTGAGGGCGAAAGCCAAAACCAATCCAGACTGCAACGC	58.6263	62.957	No	23	15.45	Yes	LGx	7613361	7613456	90.6	-	-	-	-	-	-	-	-	-	-	-	-
297	CATGCGGTCGTAGAAAACCTTGAAGAACCTCTCGGACTTCTTCTGCTTGAACAGTTGGTTATAGAAGGAGTTCTGGGTGGAGGGCAGAGCGGTTATCAAC	24.5667	30.9806	No	6	68.37	Yes	LG6	7303987	7304061	97.3	LG7	43812207	43812280	90.5	groupXIX	14926363	14926440	93.6	6	16730880	16730955	90.8
318	CATGCATGTCTGTGTGTCTGTGTTTGTAGTTAGTAGTAAGTGGCAGCGAATTATGCTGCACGTGTCCCAGAATACTCGGTGCAGATGGTTATTTTAGTCG	64.1313	53.9825	No	11	20.35	Yes	LG11	10813783	10813871	91	LG13	20068898	20068987	85.6	groupVI	9356348	9356433	88.4	-	-	-	-
362	CATGCCAAGTTGCACAGTTTGTATCGTTCTGCACCTTTTCGTGTCTCTTGGAAACGGGCACTGCTGCTGCAGGTGAAGGCACCATGCATGAGGTCTGCCA	29.3131	20.3021	Yes	4	11.05	Yes	LG4	24286773	24286873	88.2	-	-	-	-	-	-	-	-	-	-	-	-
366	CATGCATGAATGAGTCTTCCTATGCTCATGCATGATTAATGCCTCTTGCACATTGCATGCATGTTTGGAGCATATGCTTTACAGGCACGTCTGCCTCGCC	33.5052	21.6695	Yes	7	21.49	Yes	LG7	26685860	26685934	89.3	-	-	-	-	-	-	-	-	-	-	-	-
391	TGCAGGACATAATGTTTCTGTTGTTAATGTCACCTTCCTAACCATGATATACACTCCACACAAGGTACAAATAACCCTAAAAGAACAATAAATGAATTGT	74.4242	88.7163	No	20	2.59	Yes	LG20	1799692	1799729	100	-	-	-	-	-	-	-	-	-	-	-	-
396	TGCAGGACAATGGGGCAGCTCCTCTTTGGGGACACTGGTCATCCTCTGGAAGTCATCATGGCAGGCGTTGCAGAAGTGTGTGGTGCCAAAGCAGAAGAAA	24.9348	24.5584	No	15	67	Yes	LG15	17898528	17898627	98	LG16-21	11252140	11252239	95	groupXVI	2482894	2482989	95.8	21	9995261	9995356	93.8
409	TGCAGGTGGACGAGCGCTACAAGTACGAACTATGTGGACTGTGTGGCACCTACTCCGGACAGCAGGACGATGACTTTGTAACACCAGGAGGGCAAAATGC	86.7374	85.5621	Yes	10	42.22	Yes	LG10	11184675	11184763	92.1	LG18	9386175	9386271	88.7	-	-	-	-	-	-	-	-
417	TGCAGGAGTGTTTGCAGAACAGGCTGTTCATGATGGTGGAGCGCTCCACGATTAGCCGGGCAACATCCTATAGCGGGCGAGATTCAGGTCAGCACTGTTG	100.424	79.8555	No	8	52.91	Yes	LG8	12153921	12153992	94.4	-	-	-	-	groupXI	14267286	14267350	90.8	-	-	-	-
440	CATGCTAACATGCTCACATTTACAATGCTAAAATGCTGACGTGCAGCCGTTGTAAGGTTTACCATGTTCACCATCTCATTTTAGCCTGTTTGCATGTTAG	147.347	117.867	Yes	9	4.21	Yes	LG10	9241728	9241803	86.8	-	-	-	-	-	-	-	-	-	-	-	-
449	TGCAGGCTCTCAAAGTTTAATTAGCAGGATTTGAATCAAGAAGTAAAGAGGGGGAAAGAGAAAGAGCGGTCGACGGGGCAAATGAGAAAAACATGTCCAT	77.0505	71.8615	No	11	23.27	Yes	LG11	181128	181232	88.6	-	-	-	-	groupVI	1210119	1210167	91.8	-	-	-	-
451	CATGCCACAGAAGTCAGATGGATGATTCAAAAGCCTCAGTATGTGGGCATAGCGGTCTATAATGTGACAGATGATACAGCTGTGATCATGTAGTTATGTT	58.0404	70.0717	No	13	43.25	Yes	LG13	8459218	8459295	94.9	-	-	-	-	-	-	-	-	-	-	-	-
470	CATGCTGGCTTACCGTCACACATTCATGACTAACTGGCACACTTGAACCAACAGAGCCTTTATTAATGTTATTAGTAACACCTGTGCTTTTACTACTGCC	109.838	98.1314	No	19	57.09	Yes	LG22-25	6661841	6661882	97.6	-	-	-	-	-	-	-	-	-	-	-	-
532	CATGCAGGCTGCATGATTCAGGAGAATATTGTGACGCTGGCGATGAACTGAATATCCTGTTTTTGCATTGTTAGTTTATGATATATGTGTTTCTGTCTGA	46.2121	45.9315	No	13	120.54	Yes	LG13	24870159	24870228	87.1	-	-	-	-	-	-	-	-	-	-	-	-
546	TGCAGGGCGTCCCTCAGTGAGTCCCTGATATCAATCACACGACCAGCCTGTACTACCACCTTTGGTAACCTGTTGAGGAACTGATCCACGCTCAGCTTCT	41.6598	54.0156	No	16	97.54	Yes	LG16	13506655	13506744	93.3	-	-	-	-	-	-	-	-	-	-	-	-
552	TGCAGGTCCCTCATGCCGTCCCCGAGCACTTGGGGCTGCCCCCTCGAGCAGCCAGCTTTGATGTGCCTCGTGGTCAGGACGACGGCTCGTCCGATCAGGG	17.9255	13.2009	Yes	10	63.4	Yes	LG10	14513388	14513485	90.8	LG18	13108305	13108404	86	groupIII	16286098	16286166	87	-	-	-	-
568	CATGCTATTGATGCCCGGCAGGTTATCGTCACCAATGTGGGTCAGGAGAATGGAGTCCACCCTGTCCAGATGCCTCACCAGCTTCCAGAAGCATGACTTC	128.727	106.34	No	19	11.46	Yes	LG19	8863298	8863397	93	LG7	14606910	14606996	92	groupXIV	2592169	2592268	90	-	-	-	-
597	TGCAGGTGCGGGGTGAGCATGGCTTCAAACTCCAGGCTCAGCATGTCCTGGCAGTTTTTCAGTGCGGACGGCGCCCTCTCCTGGTGATAGCTGAGACGCT	86.9394	98.2036	Yes	14	37.06	Yes	LG14	18764195	18764286	88	-	-	-	-	groupVII	18683204	18683289	89.5	-	-	-	-
598	TGCAGGCTCCTCTTGAAGGCCTCCACCTTACGAAACTCGTAGCGGATCTGCGAGAGCTCGTGGCGCACGCCTTCACTCTCCTCCTTGTACCACGCCTCCT	164.495	135.284	No	5	115.27	Yes	LG5	27487763	27487862	96	-	-	-	-	groupII	21673930	21674029	95	-	-	-	-
650	CATGCAGAATTAGGAATATTTCATAATGCTAGAAGACATCCAGGATGAGCCAAAAGACCTCTGGGATGGCTGCTGTTATCCTCCCTAAGTGGACTAAACA	47.9495	44.3613	No	22	89.28	Yes	LG22-25	9081742	9081838	88.7	LG20	13842838	13842906	89.9	-	-	-	-	-	-	-	-
683	TGCAGGTGAGACCAAGCTGCTGAAATTCACTGTGATCAAGACTTCATTTAATATGATCATGCTGAGGTGGGAGCCCTTCTGGCCCTTGGACTTCAGAGAC	92.1515	87.5245	No	4	68.92	Yes	LG4	14055014	14055110	89.7	-	-	-	-	groupVIII	13183423	13183520	87.8	-	-	-	-
711	TGCAGGTAACCAAACTGCCCTCTGGTGTTAAAAATATGAGAGACATTGGTCTTGCCATCTTCTTTCATGTCTGTCCCTTGTTTGTTTTCAGCAAGTCGTT	46.4747	49.5206	No	3	43.3	Yes	LG14	2894338	2894437	93	-	-	-	-	-	-	-	-	-	-	-	-
721	TGCAGGATCTGGCGGCTTGTTTATGTATGGATATGAGTTTTATTGGTCTGGACGGTGCTCAAACGATAAGCGAGCAGCCAGTGATCTGTTTTCAGAGCAG	202.263	135.673	No	6	68.37	Yes	LG6	7075796	7075895	93	-	-	-	-	groupXIX	14734510	14734597	89.8	-	-	-	-
760	TGCAGGGGGTCAAGTTTGACTTCCGGCAGATCCACGAGGCCCTGCTTGTCGCCGTTGACACCAACCAGCCCAGAGTGGTGAAGCGTCTGCTGGACCGCCT	64.9697	59.8654	No	14	64.65	Yes	LG14	12613642	12613741	95	LG10	8369623	8369712	90	groupVII	17767626	17767725	94	14	16420226	16420317	87
764	TGCAGGCTCTTTACTTGCAGTGGAACCGCATTCGATCCATCAATCAGGGCGTGCCTTGGACCTGGCAGAAACTACAGAAACTGGACCTGTCGGGGAATGA	29.5102	20.8293	Yes	20	86.65	Yes	LG20	505500	505596	89.7	LG12	7914103	7914200	89.8	groupXIII	14599126	14599225	90	-	-	-	-
786	TGCAGGCTTGGAGAGCGATTCAGTTGCAATCTTTTTGAGAAAAACAGATTATGTGCACTCTATTAACCTTTTCAGTACTTTGGTCTTTTACTGTACACTT	66.5859	69.4162	No	23	36.8	Yes	LGx	13720507	13720605	89	-	-	-	-	-	-	-	-	-	-	-	-
796	TGCAGGCTTTCCTGATAGCCTTTACATCTGATTTTTTACCTCGCCTGCTCTACCAGTACAAATTCGATGATGATCTCAACGGATACGTCAACTTCACCTT	73.8889	57.2239	Yes	22	73.84	Yes	LG22-25	19438737	19438836	89	-	-	-	-	groupXII	5757567	5757662	86.5	-	-	-	-
810	CATGCTCTCATCTCATTCCTCGTGTTTCCCTGCTATCCAGACGCTGGAACCTGAGAGGTGTTTATGAGAGGAGAGAACGTCGTGCGATGAAAGAACGGCG	38.602	44.6198	Yes	3	70.1	Yes	LG3	2634961	2635037	89.6	-	-	-	-	-	-	-	-	-	-	-	-
822	TGCAGGATACATAACAGATGTATGATTCATACCCGATCAGCAGACAGTAAGATAAGCAGATACTGTGACTTCACCATATACAGTACTGTGCCCTCACTGC	78.7071	81.0085	No	20	38.59	Yes	LG20	11349901	11349953	90.6	-	-	-	-	-	-	-	-	-	-	-	-
826	CATGCAAATATGCCCACAAGTGACTTGATGATATTTAACTATTCTGTGTGAGTGTGTGTGTGCGTGTGGGTTGTTTAAATGTGCTCACATGTAGATAAGT	33.6277	35.7287	No	20	20.01	Yes	LG20	15867712	15867809	90	-	-	-	-	-	-	-	-	-	-	-	-
842	TGCAGGAAAAGGGGGAATGGGGTCATTATTAGGGGTGGAACGGTTCACAAAATCCACAGTTCGGTTCATATCACGGTTTTGTGGTCACGGTTTTCGGTTC	59.8776	63.7128	Yes	8	15.86	Yes	LG5	26900726	26900796	90.1	-	-	-	-	-	-	-	-	-	-	-	-
848	CATGCTGCTTTTGAGGGCACCGGCTCAGCTATTTTTAACCTTTGTTTCCAAGAAGCTTCCCAGCAATGCATTTCTCCAGACGGCTCCGCAGCTCAATCTC	82.7778	52.8821	No	15	67	Yes	LG15	10989948	10990020	90.4	-	-	-	-	-	-	-	-	-	-	-	-
902	TGCAGGCAACCTACGTCTGAAATACGCAAAGAAGTCCTCCATCCCTCCTACTCTGGCTGAAAGAGCTAGCCTGGACTGGAGAATGGCACAGATTGTCTGA	52.4388	50.4824	No	8	29.65	Yes	LG8	7584740	7584837	88.8	-	-	-	-	-	-	-	-	-	-	-	-
932	TGCAGGTCGTGGAGGACGCACAGCATAATGACTGTGTTTGGGATTAGAGGCTAATGACAGCAATAAGAGAAGGTGTAGATCACTGCTAGCGAGACGGGGC	91.6869	68.3554	No	20	5.36	Yes	LG20	7760125	7760210	91.9	-	-	-	-	-	-	-	-	-	-	-	-
950	CATGCAATTCATCATCAGTCATGTCATTTTTGTGTTAGGCAATGACCCTTGCAGGCACGCCAGCTAAATCATCTTGTGACATTATGGATGGGGTCATTTG	53.551	69.9263	No	7	35.85	Yes	LG7	24014945	24015043	94.9	LG6	8012062	8012160	86.9	-	-	-	-	1	24554814	24554902	89.9
976	TGCAGGAGTTTCCTGGGATGATAGGGACATACCGCTGGGCCCGAAAACAGCAAAAATCTGGTCTGGATTAGCATCAAATTGGCTCTAATTTTCCCTCCCA	66.3737	57.8085	Yes	1	26.27	Yes	LG1A	20546411	20546502	93.6	LG5	33933401	33933441	100	-	-	-	-	-	-	-	-
979	CATGCTAGCGTTGCCGACCACAGCTAATTACTTGCTTGTTTGATTGAATATGTCTCCACTGTGTATAGTTATGCTTCTGTGATAGTGTTTAAAAGCCAAC	41	41.924	Yes	14	89.38	Yes	LG13	17686805	17686887	91.6	-	-	-	-	-	-	-	-	-	-	-	-
985	CATGCTCAACCCTCAGTACTACCAGACGATGGCCTACCACTCCCGCAGGTTCCGCTACCAGCACAACAGCCAGACCAGAGAAATGACCAGCTCTGAGGTT	51.2083	57.1583	No	18	20.43	Yes	LG18-21	15891408	15891507	96	LG9	20706986	20707084	86.9	groupXXI	11522479	11522577	89.9	-	-	-	-
1020	TGCAGGTAGTTGTGACAGAGCTCGGACCAGCTGCCTCCCCGTTCGTCCGCCGAGTGTCTCGGGTTCCTCAGGCCCGGCGTGTCCACCACCATCACCGAGG	100.798	95.6131	No	19	89.56	Yes	LG19	4313981	4314080	92	LG7	8829858	8829954	86.6	-	-	-	-	-	-	-	-
1097	CATGCTGCTCCGCTTTCATCCGCTGCATTCATCTCTACTTTAGCAGCAGCTGGGGACGAGTTTCCCCCCGCCAGCGACGGGAGCGAGTCAAACTCCCTGT	86.101	72.772	Yes	12	75.51	Yes	LG12	21112468	21112567	92	LG19	20950521	20950570	92	-	-	-	-	-	-	-	-
1111	TGCAGGGAGTCTGAGGGGGTGAGGGAGCCCCGACAATACCTGATCTAGGGGGGTCTGAGGGATTTAGACCTCATACCAGCCTCCTACGCACACACTTTCT	86.9495	74.6348	No	20	26.64	Yes	LG20	14139069	14139155	97.7	LG12	23325362	23325444	91.6	-	-	-	-	-	-	-	-
1131	CATGCTAACTTCAGTAGATATTTCTGCAGCAAAGTACATAGACGTCTTTGACATAATGTCAAAACTGCTGTTTCTACACATTGTGTTCATATTTTTAGTA	147.818	113.483	Yes	19	52.68	Yes	LG10	11111250	11111312	90.5	-	-	-	-	-	-	-	-	-	-	-	-
1189	TGCAGGTGGAAAAGAAAAGGCAAATTATAATTATAATAATTACTATTATTGTTATTATTATTATTATTATTATAACTGTTTGCCCAAAGACTCCACTGGA	92.9293	91.4967	No	14	23.58	Yes	LG4	8781662	8781712	94.1	LG10	12241230	12241279	94	-	-	-	-	15	16990273	16990320	93.8
1194	TGCAGGAGTAAGTGTCAGTCAAACAGCCCTGCAGCTACCGGTGAGGAGAGGAGGGAAGAGGAGGAGCTGCCGCAGAAGCTCCGCTCTTCTGGTGGAATGT	37.4343	30.1063	Yes	2	5.09	Yes	LG2	4351867	4351966	93	-	-	-	-	-	-	-	-	-	-	-	-
1198	CATGCCCCTTGATGTTTTCTGGAGGGGACTTTTCGACTAAGCATGTGCTGAAAGATGAACTGACGCTCACATTTGCAGAATACCCCTAAATGAAGAAATA	40.8163	56.0326	No	13	62.45	Yes	LG13	17516381	17516473	86	-	-	-	-	-	-	-	-	-	-	-	-
1201	CATGCTTGTCTGCAAAATGTGAACTTTGCCCCTCTGCCTTGTAATAACATGCAGGTATAAGTGAGACTTTTTGGATAATGTGTCTGTAGGTATTTCTTTC	70.4242	84.9169	Yes	4	101.84	Yes	LG4	9063264	9063317	92.6	-	-	-	-	-	-	-	-	-	-	-	-
1210	CATGCCGGTTGCCAAATAGGTAAAAATCAATCCATATATTGATCTTGCGGAGAAGGAAAACCAGAAAGCTGCTACTAGACAGCAGAAGGTCAAATTGAAG	21.4898	17.7452	No	10	75.56	Yes	LG10	17402410	17402499	93.3	-	-	-	-	-	-	-	-	-	-	-	-
1222	TGCAGGCGTTTTATGTCATCTCAGTCCGTCTGAACCTATTTTTTCATTTCAAATGTTTGATTGAAAACATGCTTTGGAAAATACTTACTTTTAAAGTCTC	61.8889	77.1889	No	20	27.47	Yes	-	-	-	-	-	-	-	-	groupXIII	5115859	5115912	90.7	-	-	-	-
1242	TGCAGGGATCTAGGTTTTATGAGAATGAGCTGAAGAGAGAGGAGCAGGTGAACCAGCGCATTGAGAAAATGATGCTACAAAAGGCACAGATCACAGAGCA	53.1919	41.7831	No	20	0	Yes	LG20	4920575	4920668	96.8	-	-	-	-	groupXIII	9802646	9802742	94.8	9	13658650	13658735	90.7
1271	CATGCCGTTCACCTACAGCACCGTGACCCCACAGACTGTCAAGCCAGCTGGCCGAGCAGACAATGGCTCTGTTCACTACGGAACCTCTATTAGTGATCTA	24.4694	18.4364	Yes	14	71.87	Yes	LG14	15782833	15782931	89.9	-	-	-	-	-	-	-	-	-	-	-	-
1282	TGCAGGGAGCAGCTCCCCTGGTTGCAAATACAAGTCTGATTGTATGTAAGTTTATGAGGAAATTAGTCTACTTCTCACTTGATTTCTTACCTCAGTGAAC	80.6263	60.526	No	12	6.89	Yes	LG9	13647846	13647944	84.8	-	-	-	-	-	-	-	-	-	-	-	-
1296	CATGCTTCACGGGTGCAGTGTTTCAACACACTGGGAGTACACATCATTTTGTGGGTATTCCTTTCTCATCGCTGCTGCTTACTGTTCACACCGTTTGATG	97.5657	86.4119	No	6	31.22	Yes	LG6	18254570	18254630	88.5	-	-	-	-	-	-	-	-	-	-	-	-
1319	TGCAGGGGTTCCTTTACCATTTCTGCTGACTTTTACAGATATCTTATTCCATTGTATCGCTTTTGCATATAAATAGGTTCAGCTGGGTGCCTGAGTCTTT	96.6667	57.4138	Yes	16	65.69	Yes	LG16	5438642	5438733	93.5	-	-	-	-	-	-	-	-	-	-	-	-
1330	TGCAGGATGTCAGCCACCGTGTTCAGCAGGTAGTTGAGGAATTCGTGGGCGTCCTGTTGCATGTAGTTGTCGAACAGATCTGGAAGGAAACGCAAAGATG	140.253	108.427	No	4	33.89	Yes	LG4	21244413	21244499	93.1	LG23	12415248	12415335	93.2	groupVIII	18515652	18515722	97.2	4	909157	909240	90.5
1384	TGCAGGTCTACATGTTCAAGTATGACTCCACTCACGGCGTGTGGAAGCACGGAGAGGTGAAGGCCGAAGGCGGCAAGCTGGTTATCGGCAACATGCACAT	69.1515	75.5145	No	9	69.82	Yes	LG9	888576	888672	95.9	-	-	-	-	scaffold_208	94881	94978	93.9	-	-	-	-
1397	CATGCAACCTCCCTGCCGCCATTTCCACCCCCACTACAGTCTTCCTCAGCCCGAGCCCAGGAAGGCAGGCAGGCAGGCTGCCCGGCTGGGGGCCCAGATG	20.5258	15.2371	Yes	1	22.12	Yes	LG1A	21618757	21618853	93.8	-	-	-	-	groupXVII	4590414	4590492	89.2	-	-	-	-
1399	CATGCACTGGGAAGGAGTCTCTGTGGGACACAAACACACGGTTCACAGATGTTTCAGATGCCAGTCTGATGAATAATGTTTACAAGGCCACATATGCCAT	129.404	117.453	No	13	66.3	Yes	LG13	19287352	19287446	97.9	-	-	-	-	groupI	10618122	10618210	86.5	13	11989924	11989982	89.8
1400	CATGCTCCATTCCACTTGCCTTTGCATCATAATACTATTATCCCATGTCGTGAGACAATAAAGGGGTTGCACAAACATCTCATCTCAGCGCTCGGACTCA	59.5455	68.1448	No	4	88.31	Yes	LG4	15537711	15537789	92.4	-	-	-	-	-	-	-	-	-	-	-	-
1440	TGCAGGTTCTTGACCAAAATACCTGTTTTATGTTCATCAAAACAAACTCAGGTTTCACACAGTAAGTGATACAAGAACAGTGGTAAACAGGGGTGTGACA	60.2323	56.0794	No	22	81.18	Yes	LG22-25	14875306	14875348	95.3	-	-	-	-	-	-	-	-	-	-	-	-
1502	CATGCTGAGTCTGAAGAACAGCAGATCTGTGTTGGCGTTCTGAGAGCCGAATGTCTTGTGGGTCACTTTGAGACATGGGGCAGTTTCCACTGTCCCATCA	129.242	105.498	No	14	66.33	Yes	LG14	14399677	14399776	95	LG10	10343228	10343327	88	groupVII	22086299	22086398	89	14	14050511	14050610	85
1517	TGCAGGAGCATTTGCTCATCATCATCGTCGTGACCTCTCTCCTCATCGTCATGGTCTTCATCATCTGCTGTGCTTCTGCCATGAGTCACAAGCGCAAGCT	26.2111	42.8699	Yes	20	75.78	Yes	LG20	3774587	3774686	95	LG12	15915026	15915113	94.3	groupXIII	8903782	8903881	88	9	12481822	12481915	87.2
1521	TGCAGGAGGCCGGCGAGCACATCGCTCCAGTGATGTTTGTAGTCGGACACCCGGGACAGACCCACATACACAGCAGTCGCAATCAGGAAGAACTGGATGG	39.1531	52.0355	No	20	38.59	Yes	LG20	12901008	12901107	92	LG12	21706101	21706200	90	groupXIII	5051384	5051483	94	-	-	-	-
1531	CATGCCCCTGCCAACCTTTCACATTCTCACAAGAGTACCATAATGTATCCAATCCAGCTGTGAGGTGGGAGCTCCCAGATGTTGCTGCTGCAGTGGCGTT	47.3163	55.9146	No	4	103.9	Yes	LG4	3913882	3913973	87.5	LG17	25924	25985	90.3	-	-	-	-	-	-	-	-
1561	TGCAGGGATGGCGTCCCATTGGTCAAAACGGAGGCCGCTGCCCAGCGAATAGGAGCCGGCGGCACACGGTGTGCACTCCTGGATGCTCATCTCTAAATAC	77.0303	54.7149	Yes	23	47.17	Yes	LGx	14795568	14795641	94.6	LG17	16457510	16457585	90.8	groupIV	32229129	32229217	89.9	23	20722114	20722188	86.7
1568	CATGCTTGTCACCTTATAAAAGTGTTCAGACATTCATCTGGAATAAGAGGAGATTTGACTTGTGTCCAGTCATCTGGTACTCCATCGTCTGCCCACTAAA	45.8081	37.5431	No	24	24.72	Yes	LG24	7269223	7269297	89.3	-	-	-	-	-	-	-	-	-	-	-	-
1574	TGCAGGAGTGGGGCAGGGGCTCAAAGGCACCGGGGAGAATACAGCCACCCTGACAGAGGGAGTGCCCGGCCTGACTCACCCCCAGCTGATCTCCAGAGGG	95.4747	96.2061	No	19	41.91	Yes	LG19	15690084	15690163	91.2	LG7	22325919	22326015	84.5	groupXIV	7476445	7476536	88	-	-	-	-
1587	TGCAGGCCCTGCTGGAGCAGAGGGCCCAGGAGGGGAGGAAATCCCAGGAACTCCTGGAGAAGAAAAACAAAGAAGTCCTACTCGGGCAACAAGAAGCTCA	87.9798	67.4897	Yes	20	17.91	Yes	LG20	16274799	16274898	90	LG12	24539244	24539296	92.5	groupXIII	17385064	17385121	89.7	-	-	-	-
1588	TGCAGGAGATGGCTGCCTTCCAGTCCACACCCCGGGAACAAATGTTGCCCGCGCCCACAACAGCCTGTTATTTATAAACGGTAGGGAAACGAGACTAAAT	72.0606	66.5435	Yes	18	68.29	Yes	LG18-21	3143654	3143721	89.7	-	-	-	-	-	-	-	-	-	-	-	-
1617	TGCAGGTGCCAAATATTTCCACTGAACTGGTGTCAGTGGATTAAATGTTAACCACTGTTGTCTTAGTGCCCTCGTTGAAATGGAAACAGCTGGCACACGG	112.879	108.826	Yes	19	13.52	Yes	LG19	8842916	8842980	87.7	-	-	-	-	-	-	-	-	-	-	-	-
1656	TGCAGGTTATAATAATTCCTCCCTGTTTTCAGATTCGCTGTACATAAACTGCAGTCTATGGCATTGATCAGATTTAGTGCGTCTCACTCTCTTCCTTCCT	51.5567	64.8982	No	2	18.92	Yes	LG2	14003603	14003703	94.1	-	-	-	-	-	-	-	-	-	-	-	-
1701	TGCAGGTGAAAGTGTCGGGACAGACTTGATGATCGACCCACGCAGCAAAGCTCTGGTGCTGAACGGGAAACCAGGTCACCTGCAGTTTTACTCGCTCCAG	70.5253	54.7354	Yes	15	38.76	Yes	LG15	3171232	3171330	89.9	-	-	-	-	groupXVI	6441453	6441545	91.4	21	18625991	18626083	86
1738	CATGCGTGGGGAAGCTCTTGACCTTTTCACACACATTCGCACTCATTTTTACACACAAGGGGCAATTTAGAGTCTAAATTTAGAGTCCTTTCCACACAGA	51.8367	59.1123	No	11	21.33	Yes	LG11	7770638	7770723	93	LG13	16590308	16590366	94.9	-	-	-	-	-	-	-	-
1771	TGCAGGGCTACCACAAACTTCGACCTCTTCCTCAGGCCTTCCAGAAAGGTCACCACCAGGTCGCGAATGTCCTCCGCATTGTTTGAGGTGAAGGTGTACT	82.2424	71.0267	Yes	13	132.54	Yes	LG13	27572045	27572144	92	LG14	28704656	28704755	91	groupI	17250633	17250732	94	13	3767042	3767141	87
1804	TGCAGGAGGTTCTGGTGCAGGACGAGGTGACGGGCATCCACAGGTCTCTGTTAGTGTCTCTCTTCTCGATAATGTAGTTGGAGATGGCGCAGCCTCCGTC	111.818	87.6817	No	15	39.53	Yes	LG15	172140	172239	94	LG16-21	1829263	1829362	88	scaffold_69	257263	257351	93.3	-	-	-	-
1806	TGCAGGCCTCCTCTCCTCATTTATAGCTCCATGTAAATGAAGAGGTCAAGTGTCAGCTCTCTGTAAAGTCAGAGGGAACTGAATGAAATCACATTCATCA	172.636	199.235	No	8	70.43	Yes	LG8	9542813	9542893	95.1	-	-	-	-	groupXI	8745840	8745896	91.2	-	-	-	-
1837	CATGCCGGGCTGAATACGGGGGTAAACTGTTAGGTCTTTGTCATTCAAAGTGATGCTTTTAACCCTTTGCGGTCCCTCTTCCTAACAACCCTACCCCCCT	20.7021	18.2013	Yes	24	13.97	Yes	LG24	8245108	8245198	96.7	-	-	-	-	groupI	23751519	23751604	93.1	2	25282322	25282406	95.3
1843	TGCAGGGATGGACAAAACACATGTTAATGGCAAGCAGCTCTAAATTGGAGTGGAGTACTGTATGTGCACGAGCAAATGAGATAGACGGAAAGAGAAAGTG	24.2292	22.8508	Yes	20	20.01	Yes	LG20	15803791	15803858	94.1	-	-	-	-	-	-	-	-	-	-	-	-
1852	TGCAGGAGTATACACTGATTCAGGCGGACTGTGATACGAAAATCAGCAGCAAAACAAACAGGAGGAGATGTATGTTTTAATATAAAAAGGTGTAAAACAA	155.586	135.649	No	2	15.73	Yes	LG2	16440609	16440678	87.1	-	-	-	-	-	-	-	-	-	-	-	-
1882	TGCAGGCAGAGGAAGACAAAGTCAACACTCTGACGAAGGCCAAGACCAAGCTGGAGCAGCAAGTGGACGATGTGAGTAATCTACATTCAAAAGCAAAAGT	70.6162	82.9531	Yes	1	41.85	Yes	-	-	-	-	LG18	646671	646735	93.8	scaffold_27	4425221	4425300	98.8	5	3136618	3136694	96.1
1892	TGCAGGCAAAATGAATATTCATACCAGTTTAGACCCTGGTCATGAATATTTATAACGGTTAACACCACAAATGCAAATGAGCCAGCCAACCCAGATGGCT	32.4343	22.6964	No	12	22.82	Yes	LG12	5939208	5939307	97	LG19	14147794	14147887	92.6	-	-	-	-	22	18617772	18617868	88.7
1922	TGCAGGCGTTTCTTTACCAGATCAATGGATACCGGGGTTAGATCACTAATAGAGGTTCCATAGTGAACAGAGCCATTGTCTGCTCGGCCAGCTGGCTTGA	25.3878	19.1455	No	14	71.87	Yes	LG14	15782872	15782969	90.8	LG10	11873625	11873704	90	groupVII	20974373	20974461	89.9	-	-	-	-
1924	TGCAGGATTAGCTCCTCATCCCCTGCTGCTAAATTACACACAGTGATTGGGGCTGTCGTTGCACAGTGTCTGAGCACTACAACTGCTGCTCTCTTTGCCA	131.394	105.062	Yes	22	97.91	Yes	LG22-25	12004258	12004339	95.1	LG20	24779536	24779617	87.8	-	-	-	-	-	-	-	-
1936	TGCAGGTTCTCAGTCTGTTCCACCTGCTCATCCAGAGACCTTTGCAGCTTCCTGGTCTGGTTATGAGACTCATCCAACTTGACACACAAACACACACAGA	29.8866	30.0003	No	5	9.74	Yes	LG5	30579476	30579574	93.9	LG1	29513751	29513826	92.1	groupII	3794317	3794392	94.3	-	-	-	-
1983	CATGCTTGTAATAAATGTTGTGACAGTTAGGTGGAGGTGTTGTTTCAGCTTTGACACTGCTGCTTTTTTCAAGACTCATTCAATAAAAAACTATAACACA	50.949	50.7869	No	8	9.01	Yes	LG8	9542310	9542398	95.5	-	-	-	-	-	-	-	-	-	-	-	-
1997	TGCAGGCTGCTTTGGCTTCGGACCCAACAGCTCTCCTCACAAACCAGTTCCTGCCCTACTTCATGCCTGGCTTTTCCCCGTATTACACCCCACAGATCCC	16.5889	12.406	No	5	58.06	Yes	LG5	14510814	14510913	93	LG1	11989347	11989441	90.5	groupII	10775047	10775147	91.1	3	19184543	19184634	84.8
2024	TGCAGGTGCTCTGGTAGAGGTCAACAGTCTGTTACACATGCATCGCTGTTCATGTCTGCCTCCACCTATGGAGCAGGGAGCCGCTGCCAAATGTTCCAGT	93.6566	97.8153	No	11	28.47	Yes	LG11	8013505	8013604	93	LG13	16874594	16874688	88	-	-	-	-	-	-	-	-
2030	CATGCTAATGTGCAGCTTTCCATATGTTTACCTTGTTGAAGCTCGGCAGTGGTGTGCCCTCAGGAGGGTTGTTGAAGCTGACGCCATCCTCCTCTTCACT	67.6869	45.2349	Yes	13	96.85	Yes	LG13	24183712	24183793	91.5	-	-	-	-	-	-	-	-	-	-	-	-
2044	CATGCTGGTTATTGATTTGATTCTCTTTTAGCTCATTGGCTAATCTTCCAAGACTCCACAATAAAAAACAAGATAGACAGACATGCTAGGCTACCTGTGA	57.6566	43.6515	Yes	14	75.7	Yes	LG8	19792003	19792053	92.2	-	-	-	-	-	-	-	-	-	-	-	-
2060	TGCAGGCCTGCTCTTGTCCTGTCCTTTAATGTTACTCATACAGTGTCCCACCCAAAGTACAGAGTAATGCTACCTGAATGCTGTTGAGTTACACAGTACA	44.6939	56.9366	Yes	11	34.2	Yes	LG11	6233981	6234082	84.3	-	-	-	-	-	-	-	-	-	-	-	-
2107	CATGCACAGTAGCCACATTTACCAGCTCAGAGAAGTACTTTCTGCTGTTATGGTCTCCACAGAAGAGCCTGGCATTCAGCTGGGACGTCCAGGTAAACTG	73.1414	73.7447	Yes	5	24.44	Yes	-	-	-	-	LG1	23212061	23212109	95.9	groupII	4434676	4434765	85.6	-	-	-	-
2134	CATGCAGCAGCAGAACTGGCAGCCATATAACTCAGCTCTGGGCCGGAAGCCCATCCAATTCATTAGCTTGCGGTTGAAAAGGCAATGTGCCCATTGACGG	101.011	76.9444	No	12	36.04	Yes	LG12	15443317	15443406	95.6	-	-	-	-	-	-	-	-	-	-	-	-
2147	CATGCACGAGGACAGTAATACATTTTGGAGTGCATTTGAGCTCTGCAGATATAAACCTTTTGCAGCAGCAGCAAGTTGGAGAAACAAGAAACAAAGTTAG	39.4343	51.2535	Yes	4	57.5	Yes	LG4	18230929	18231027	84.8	-	-	-	-	-	-	-	-	-	-	-	-
2152	TGCAGGAGTCTTCTCCTCCTCTGGACACTCCTTACAGCAGTCGGAGGGATTGCGTCTGACAGGATGACTGCAGGTCAACACCGGACACGTCACTTTCTCG	28.4271	43.4288	No	13	12.8	Yes	LG13	6075624	6075722	93.9	-	-	-	-	-	-	-	-	-	-	-	-
2171	CATGCATATGCATTTGTGAAAATGTGTTCATGTGGTTGCATGAATGCAAAAGCAGTTTTGGCCCGTCAACCTACACCTTCTCCTTCTCCCTGTCATCTCT	56.6633	52.9662	No	19	59.31	Yes	LG19	19727618	19727706	91	LG7	27951771	27951869	89	-	-	-	-	-	-	-	-
2172	TGCAGGCTCTCTTGAGCAATCGGACCAGATTTGTTTGTTCGCTCTGAGACAATGTGGGACATTTGCCATGACAACTGGAGCTTGGCTTGATATTTATCTT	84.4141	91.7653	No	4	23.39	Yes	LG4	22714859	22714958	93	LG23	8164487	8164585	88.9	groupVIII	17638621	17638697	88.3	4	29491738	29491836	86
2221	TGCAGGAGCTTGACAGGTATCTCAGACTGATACGGCTACTACTTTCAGATAGCCTCTGCTTCTACCATGATATGCATTACTCACTTATTTCTGTCTATTT	59.1429	83.4186	Yes	5	25.05	Yes	LG5	21989354	21989430	85.7	-	-	-	-	-	-	-	-	-	-	-	-
2231	TGCAGGGCCCCAGGACTCGGATGGTGGTTGAGGCTGTCTTGACACTTTTACACATTCCACCTCCATCTTGGGCTGCGTGTACAGGTGAAAAAGAAATAAA	66.2828	66.8674	No	15	90.29	Yes	LG15	16835154	16835245	92.4	-	-	-	-	groupXVI	7205817	7205891	93.3	-	-	-	-
2233	CATGCTACAGTCAACTGTCAGGAGCCATATTGTGGCTCCTTCTTTTCCAGCCCCTTTTAAATATTTCAATCCACACATGTATACCCTCGAAGGGGAACAC	114.667	88.9082	No	3	56.12	Yes	LG3	6924885	6924970	88.4	-	-	-	-	-	-	-	-	-	-	-	-
2235	CATGCAGCACTCTCCTGGGCCGACAACACTTTCTTTTCCTTTCTTGTGCAGAGAGATTGTCTCTCAGCGTCTTCGGTCTCTGTAACACCTGCACATGCAT	48.3939	42.5131	No	6	63.13	Yes	LG6	8176332	8176369	97.4	-	-	-	-	-	-	-	-	-	-	-	-
2257	TGCAGGCCCTGGGGACCTGTTGCTCTTTTCACATCAGCCTGTGCTGCTGTGTTACATTACAGCAAGCTGTTGCTGGATCGATGCCCACCAGGGATGCGTT	63.7653	66.676	No	4	104.94	Yes	LG4	6069516	6069605	88	LG17	1897843	1897928	90.7	-	-	-	-	4	17653019	17653100	90.4
2274	CATGCCAGGAGGCAGCCCAAGATTAATGGGGCTCCGCTGAAAACGGAACAAAAGCTCACATTTCCGAGGTAATGAATCGCTCTGGTGCTAAGGCGTCTTC	22.2088	20.4448	Yes	12	82.85	Yes	LG12	20584787	20584886	98	LG19	20334463	20334562	97	groupXV	1350282	1350379	89.8	-	-	-	-
2336	CATGCAAGTATTGATCCACTGCCCCAGTGTGTATGTGTTATTTTAAGATGCTCAGACCTGTAATCAGTGTGTTAATGATAGTTATCGCCAAAGCGACAAG	57.7677	53.522	No	7	84.61	Yes	LG7	6533461	6533560	97	LG6	31408562	31408655	94.7	groupIX	12402229	12402329	94.1	-	-	-	-
2347	TGCAGGCAGTCATTTAAAGACATGCATCTATGTGTCTCTGGCTCACCTCTGTTGGATGCACTCAGAGTGGTTCAGCCCTGTAAGTGAATTGACCTATGAG	39.9082	38.1911	No	1	18.86	Yes	LG1A	22328863	22328962	94	LG5	31064356	31064453	89	groupXVII	4057001	4057099	90.9	-	-	-	-
2406	CATGCTACCTTCAATAAAGACAGAGATGTAATGGCAATATGCTAATCAAATTGTTGATATGAGTCTGTTCTTTCGCTGCGTTCCCTCATGTCTGGCTGAT	112.96	90.5469	No	12	13.98	Yes	LG12	12678712	12678808	90	-	-	-	-	groupXV	6508256	6508349	85.6	-	-	-	-
2508	CATGCTTCGCTGGCACCTTCTAAGAAAGTGTCTTACTCTTTCCAGACACCCCTGACCCTGAACCGGAGCTCGAGAAGGAGGAAGAGGAGAGCAGCAGCCA	34.6383	47.3795	Yes	8	73.03	Yes	LG8	16087073	16087133	88.5	-	-	-	-	-	-	-	-	-	-	-	-
2517	TGCAGGTCATTGTAGCTCAGGTCCAGCTCAGTCAGGTAGGAAGGTTTGGAGCTGAGTGCCGAGGCCAACATCTTACAACCTTTCTCAGTGAGTCTGTTGT	27.7755	30.2251	No	8	36.78	Yes	LG8	2452835	2452934	90	LG4	5337245	5337327	88	-	-	-	-	-	-	-	-
2519	CATGCAATAGTGTGCAGCGAGCACCCTGCACAAAGTGAGCAGAGGTCCTCACACGGGCCAACCACAGCTATCCAAGTGTGACTTTGAAACACGAGGGATA	17.1136	13.0502	No	14	73.1	Yes	LG14	16751018	16751071	90.7	-	-	-	-	-	-	-	-	-	-	-	-
2574	TGCAGGGACGGCGCTACAAGAGCTATTGTTCTATATAGGCTCACAGGCACACACTTATCATGACTTGTGTGCATATGCCCATGCACCCACATACACAAAC	31.7273	21.5543	No	7	58.09	Yes	LG7	17494348	17494428	86.4	-	-	-	-	-	-	-	-	-	-	-	-
2638	CATGCTGCAGACAGATTAAAACAATTCAGCCTGAGAGGCAGCGATGCACCTCCAATGTCAAAACAGAGAAACGACAGGACAGGTTTGTGCAAATAAAAGC	87.3131	60.6433	No	6	14.32	Yes	LG6	4105534	4105632	92	-	-	-	-	-	-	-	-	-	-	-	-
2671	CATGCCTCTGCCTGGACGGCTCCCATCCTCTCCAGGACGATGGCCACCCTCAACCAGATGCACCGCCAGGGGAAGCCCAAACCGCCTCCTAAAACTGTCG	176.717	129.334	No	16	41.13	Yes	-	-	-	-	LG11	28949201	28949281	87.7	groupXX	267544	267629	84.9	3	18330246	18330303	89.7
2770	CATGCTGTCTTCTGCCTGCAGAAAACCACGGCTCCACTCATCCCCAACGAGCACACACCTGACGACGCCAAGCCGAGCATCGCCGCCTCAGCGGAGAAGA	35.051	28.4081	No	2	18.92	Yes	LG2	4352185	4352280	91.7	LG2	12600053	12600148	89.6	groupIV	6476107	6476186	91.2	-	-	-	-
2848	TGCAGGCAAACAGTCCCTCTTTCTATGTGGACAGATAGATGCTCAGCTTGTTTCCTGCTACATATTTAGCATACCACAGAGCGCAAGAAGGTCAGGCCTT	59.2857	65.0362	Yes	4	43.85	Yes	LG4	19906426	19906525	93	LG23	14013188	14013285	88	-	-	-	-	-	-	-	-
2863	CATGCCTGTGTATGTGTGTGTTGGGGCAGAGGGATGTACACCTAGCCAGGCGTGAGAGCAGTGTTGTGCAGCCGAGTGCAGTAATTTCTTTGATCATTTT	23.8	20.5631	No	5	62.59	Yes	LG5	14550758	14550845	97.7	LG1	11949431	11949512	95.1	groupII	10744106	10744186	92.8	-	-	-	-
3032	TGCAGGCAGCACGTAGGTGCTCAGCAGTACATGATGTAGGTACTGGATCCTTCCTCCCACGGGCCTTCACCTGACATTTAACATTTTCTGCCTGTAGACT	84.2121	90.8644	No	2	11.29	Yes	LG2	13257965	13258052	93.2	LG2	23761561	23761652	87	groupIV	14461477	14461554	88.5	-	-	-	-
3037	TGCAGGAAGCCCTGAGCATCGAGGGACTGACTGAATATCTGAGGGAAAGGTGGCGTCAGCTTGCTGGGAGAAGACGCCAACTGGAGAGCGCTGAGAGAGC	111.354	92.6382	Yes	9	43.64	Yes	LG9	20309222	20309315	92.6	LG22	5409186	5409279	86.2	-	-	-	-	-	-	-	-
3038	CATGCATCTGTATGGGTGTCACCTCTCCCTTCATAAAGCGTTTTGTTTGTGAGGCTCCTCTTGGCAGGCCTCGGGGGAGGTTTAGTCTTGATTACAAGCG	21.6979	19.3348	Yes	6	16.36	Yes	LG6	1503503	1503539	100	-	-	-	-	-	-	-	-	-	-	-	-
3054	CATGCGTGCATCTGCTCGCAGGCAGTACAGGGACTGCTTGTGGCCATCATGAGAGCTCAATCATTGAAGAGAGAGAGAAGTTAATGAAACAGACCTGGAG	20.2872	20.6828	Yes	20	55.85	Yes	LG20	12663890	12663958	93	-	-	-	-	-	-	-	-	-	-	-	-
3060	CATGCATCGAATAATCTTTACTGCAACAGTGAAAAAAAAGGTCAGCCATCAGAGATGCAATTATCATATTTCTAACAGGTGCATTTATTAGAGCTACGCT	58.4444	52.6419	No	2	13.51	Yes	LG2	10618307	10618407	95	LG2	20767425	20767473	95.9	groupIV	12072837	12072897	93.1	10	13942875	13942934	93.3
3098	TGCAGGCTGTGACCTTGTGGTGAGACCGAGCTTGAAGTGTCTCTCTGAAACTCGCTGCTTTCCTGGAACATCCGAGGTTCTATTCTTGACTGGATGTCCA	28.6364	23.2025	No	23	1.15	Yes	LGx	8297732	8297816	93.1	-	-	-	-	groupIV	19469980	19470016	97.3	-	-	-	-
3138	CATGCGCTCCAGATCCGCCAGCTTTTTCAAGTAACCGCCCAGGTCCTCCCGCATCACTTTGGCTGCGTGATGCCCGAACAGCTGCCATTCCCTCGCCAGC	43.1939	36.6681	No	2	9.1	Yes	LG2	5658677	5658776	96	LG2	14020323	14020414	94.6	groupIV	5477224	5477315	94.6	10	7489832	7489919	89.8
3150	TGCAGGGAGAGAGAATAGAACTGGAACAACCCAGCCAACATTTGACTATGAGCTATTTCCATCTATTGCACTGACACAAACTGGCATGCACTAAAAGATA	21.9263	13.3267	No	14	80.06	Yes	LG14	16009971	16010070	99	LG10	12147195	12147294	92	groupVII	20808711	20808806	95.8	-	-	-	-
3169	CATGCAACATGTTTTCTTTCTTCTCTCCTCAGAGAAACACTCTGTGGATGAACACCTGTCTGAACTGATGCAGAAAGTGAGTGATGTCACATCAGTCTGA	65.2828	73.534	No	16	47.52	Yes	-	-	-	-	LG11	30559719	30559788	90	-	-	-	-	-	-	-	-
3223	TGCAGGACGAAGATCTGTGGACAGCCCTGCATGTAGCGTGCGTGTGTGACCACGCAGATGTGGTGCTGCTGCTGCTGCTGGTAAGACGCACACATGCAAA	13.3563	8.63063	No	15	107.25	Yes	LG15	15739462	15739561	91	LG16-21	13781850	13781949	88	groupXVI	7993912	7993963	91.5	-	-	-	-
3243	CATGCAAATGTTATGTGAAATGTTAAGCGCCGCCGCCCGCGTCCAGAGTTATTCCCTCCAATTTTTCTCATTCTCCTCTTTGTTTTCACACCTGGCTCAC	39.0108	53.9211	Yes	19	49.36	Yes	LG19	16786240	16786337	87.8	-	-	-	-	-	-	-	-	-	-	-	-
3274	CATGCCTGTCTGATAAGCAGTACTACCCGAATTTCTTTAGAACAGTCCCCAGTGACCAGTTCCTGGCTGTTGCACTGGCCAAGCTGGTGAAACACTTTGG	58.2121	50.057	No	13	65.29	Yes	-	-	-	-	-	-	-	-	groupI	10690451	10690550	85	-	-	-	-
3277	CATGCATTTCATTTAGTCGTGGTATTAACATTTCTGTAACCTTTGTTTGTCGAGGAAAGCTATTAGTGAGGCTGAACGCGTTTAGCCGCATCCCGCTGCA	33.3684	46.5554	No	14	9.98	Yes	LG14	25232548	25232639	85.9	LG10	14223948	14224012	90.8	-	-	-	-	-	-	-	-
3294	TGCAGGAAACCACCAGGGAAACGTAGCCTCTGCTCTCAGCAGCCCGGACAGCAGAGGACACACAAAGACACACATTATACACACACATTCAATCAGTCCA	161.859	123.102	Yes	4	68.92	Yes	LG4	13819734	13819790	91.2	-	-	-	-	-	-	-	-	-	-	-	-
3338	TGCAGGAGTGGAAGAACAATACTCCAAGGTGAAACAGAGAGGAGGGGGCCTGCAGTGGAAGCATCAAGCGACTTCCCTTTGCTCTTGCTTCTTGGCTATC	61.4242	64.0282	Yes	14	54.52	Yes	LG14	12328077	12328171	90.6	-	-	-	-	-	-	-	-	-	-	-	-
3381	CATGCAGTATGCTCTGACTTCACTCAGACACCCTGTTGTAATGGACCTCTCCTGACACTAGAAGGCAGCCTGGCACAATAAGCAGAGCTCCAGCTTGATG	31.5104	26.013	Yes	21	18.97	Yes	LG1B	465827	465888	91.9	-	-	-	-	-	-	-	-	-	-	-	-
3430	CATGCACACACAGTCATGATGGGGTGCCTGACAAAAGCCTCCACACAGTAAACAGTCCGGCTCTGTCTGCAGCTGAATATGACTAAGACTATGTCAACAT	62.4848	60.8777	Yes	24	35.69	Yes	LG24	4222330	4222402	95.9	-	-	-	-	-	-	-	-	-	-	-	-
3435	CATGCCCCAGGAACCACGTGGCATCCCTTTGTACCTCCCTTTGGCTACATTAAATGCGCTGTCTGCACTTGCAAGGTAAAACAAACATGCATAAACCCAC	26.3085	39.4083	Yes	13	0	Yes	LG13	6075273	6075352	96.2	-	-	-	-	-	-	-	-	13	18493012	18493091	91.2
3537	CATGCTGAAAGATAAACCCATGTCTTACTTTATTTGCTCCAATAAACATTCAGGATAGACTCTTTAAATCCCTTATCAAAGCAGGCAGGTCTACCACCAT	87.9091	59.1203	No	2	12.02	Yes	LG2	2209208	2209300	96.8	LG2	10047361	10047449	91	-	-	-	-	-	-	-	-
3573	TGCAGGACTTGCTCATTTTATCTGCAGTTCGGTAGAGACAGTCATTTGTGAAACATGACACTGCTACCATTTGTGATCTGTGTGTGAGCAGTGCTCACAA	39.5876	57.2445	No	17	32.46	Yes	LG5	17190377	17190439	88.9	-	-	-	-	-	-	-	-	-	-	-	-
3622	CATGCCAGAGCCTAGCATCATGGAGAAGAGGTTGATGAAGAGGTTAGCGTGCTGACGGATGGCCAGATAGGCCTTATAACACATCTCCTGGAACCTGGAG	50.3131	68.3506	No	4	104.94	Yes	LG4	4467899	4467998	94	-	-	-	-	groupVIII	6364540	6364637	93.9	17	14758727	14758823	87.6
3630	CATGCACGGACTGCCTTGCTCCTCTCTGGGTCACTGTTTTGGTTATCCGTCTGATGTTAACACTGATCCAGCACCTGCCCAGGAGCCGAACAGCTCCAGA	146.283	124.367	No	6	58.78	Yes	LG6	9331404	9331495	88	LG7	41374317	41374391	86.7	groupXIX	16527317	16527393	90.9	-	-	-	-
3653	TGCAGGCTCTTCTGGGTGTAAGACGCAGCTCTCATATTGTTTAAAATACTGGGTTTGTATTGCAGTTAACAGAGGAACAGCTGCTCTCTCAGCCTCTCTT	128.889	106.087	No	1	27.9	Yes	LG1A	19810103	19810188	90	-	-	-	-	-	-	-	-	-	-	-	-
3674	TGCAGGCATCAGAGCAGGAGATCCAGTGGGTGATCCGGGTCTCGGTGGTCGTGGTGGGCCTGGCCGGTACGTCTCTCACCTTCCTGGACAACAGCGTCCT	143.465	110.298	No	11	86.03	Yes	LG11	20515676	20515773	93.9	-	-	-	-	groupVI	15255069	15255149	92.6	-	-	-	-
3704	TGCAGGCTCAGAGACCCAGAGCTGGCTGACTCGCCAGAGCACCATCTGGGCCCCCAGCCGGGCAGCCTGCCTGCCTGCCTGCCTGGGCTCGGGCTGAGGA	21.8144	16.4673	No	1	22.12	Yes	LG1A	21618715	21618818	95.2	LG5	30299096	30299175	91.2	groupXVII	4590454	4590534	86.4	-	-	-	-
3717	CATGCTAACCAATCACACCTGACACCTGTCAGATATTTACTGTAAATACATGTAAATCACAGCTTATTATTCCCATGAAACACTCCGGTAAGATGTAGCT	43.6364	40.7567	No	12	73.19	Yes	LG12	21539697	21539787	85.7	-	-	-	-	-	-	-	-	-	-	-	-
3754	TGCAGGAAGGCCTGGACCGTGATGACGATGGGGTCACTGAGCGAGAAAGGAAAGCAGCACATGTTGTTATTACATGAGGCTGTGAGAGAAAACAGCACCA	21.8022	19.7716	No	4	25.91	Yes	LG4	22257642	22257694	94.3	-	-	-	-	-	-	-	-	-	-	-	-
3816	CATGCAGCCAATGTTTAGGCCTCCATGTGTCCGGCTACAGCTGAGTTATAGGAACCTCCACTGTGAACATAATAGCTTTGCTGTGTTTGGTTTCCCAGAC	17.0652	10.5046	No	13	46.44	Yes	LG13	16399677	16399765	94.4	LG14	17130489	17130582	88.4	groupI	8402243	8402309	89.6	13	15294039	15294124	90.7
3834	TGCAGGATGCGCACAGTTCCTTCTGCTGAGAATCACTGTCTATAAACGCACCTGTGTTTGTGTACAAGAAAACTCCACAGGGCACCGCTAAGTGTGAAGT	25.6465	21.5645	No	5	31.86	Yes	LG5	21096865	21096959	85.6	-	-	-	-	-	-	-	-	-	-	-	-
3957	CATGCCTTCTCCCGTTCTCCCTCGGCTCTGTCTCATTTTGTCTTGTGGCTTCCTCCTCATCAGCTCCCACTCCTTTGTGTACTTTTCTGTGTGTGCGGTC	51.1414	67.1419	No	3	0	Yes	LG3	9908766	9908824	91.5	-	-	-	-	-	-	-	-	-	-	-	-
3970	TGCAGGATGTCCTGACTGACTTGTCTGCTGAATGTGAGAACCTGCCTGTAGAAGGAGTGTCTGGAGCCTGCTACGCTCACAAGGTCATTGTCCTTTTAAA	58.596	51.5043	No	21	13.91	Yes	LG1B	256876	256960	92.9	LG8-24	5018578	5018662	91.8	groupV	6016295	6016379	91.8	-	-	-	-
3984	TGCAGGACTATCCGGACCTTCTAATGACCACTGTTGGTAAATGAAAACTCAAACTCACACTACCTCTCTGACCCAACTGGAGTTTGTGGGTCAGAGAGAC	120.909	110.879	No	23	16.5	Yes	LGx	7734889	7734934	93.5	-	-	-	-	-	-	-	-	-	-	-	-
3990	CATGCTTCAAATCTCAAGTACAGACTGCCCCCTGACATGTGTATCCAGGTCTGAAGAGCTTCTCTAATCGGTAACAAGTTTTCAGACACATGATCCTATA	42.5521	54.9369	Yes	14	42.62	Yes	-	-	-	-	LG10	6591010	6591074	89.2	-	-	-	-	-	-	-	-
4016	TGCAGGGCTCTCTAAGACACGCACTGTAATAAACTGTTTGCAGGCATTGGGGATTGTTTGTATCTCAACACCAGCGAGGTGACAAAACACAGGAGGTTGC	50.5657	36.2858	No	20	4.66	Yes	LG20	3534518	3534604	89.7	-	-	-	-	-	-	-	-	-	-	-	-
4018	CATGCCGGGGCAGAGGTCGGGCAGAGAGAGCAGCGGGCAGCTGTCCAGAGGCAGAGACCACTGGATGGCACAGAGCAGGAAGAGCTCACTCCAAGCCTCC	15.2644	10.5152	Yes	5	41.08	Yes	LG5	25945617	25945716	94	-	-	-	-	groupII	19646753	19646849	95.9	3	456209	456308	94
4074	TGCAGGTTGTTAGCATCCTGCAGCTGTGTATCAGCCAGTGTCCCTGCTGTCACGTTGATCAGGATGTTTTCCTGTGGACATCAAAATGTACAAAAACAAG	32.8469	46.5628	No	17	71.19	Yes	LG17	2648757	2648834	93.6	-	-	-	-	-	-	-	-	-	-	-	-
4125	TGCAGGTGTGAAAGAGATCGACATCGCTGCTACACTGGAGCACGTCCGAGACCAGAGGCCTGGGATGGTTCGCACCAAGGTATAATAATAATAATAATAA	43.2828	53.7788	No	16	119.4	Yes	LG24	354308	354388	98.8	-	-	-	-	groupI	27739290	27739370	92.6	2	18185234	18185312	88.6
4132	TGCAGGCTACAATCATCAAGATCAGGGAAAGGGGACGAGAGGCACTCCAACAACAGAGCAACCAATGACATATTTTACCCTCTCTAACACACACACAGAA	28.3011	45.0193	Yes	6	40.37	Yes	LG6	15716469	15716562	93.6	LG13	30677162	30677227	90.9	-	-	-	-	-	-	-	-
4148	CATGCTTGCACGCACACTCGCTGTTGGTCACCACCAATGTATAGAGGGCGCGGAGACGCAGGGTGAGACAGGCCAGCAGGCCCACACACGCACATGTACA	28.4141	18.1237	No	4	88.31	Yes	LG4	11251096	11251194	85.9	-	-	-	-	-	-	-	-	-	-	-	-
4160	TGCAGGAGGGAAGGGGGACGAGATGAGATAGGAGGGGAGAAATGGGTCATTGGAGGGAGTGGTGAGGAAAGGCGATGATGTAATAATGAAATCTAAAAGT	25.7159	36.5768	No	13	13.99	Yes	LG13	7600039	7600099	90.2	-	-	-	-	-	-	-	-	-	-	-	-
4220	TGCAGGGGCAGCCAACACAGGGCAAAGGCCAGCACTGAGGCCAGGAGCAGAGTGAAGGTCCTCTTCCTCTTCTGGTTCCAGCGCTGCTGGCTGTGGGACG	63.2525	49.8519	No	13	47.1	Yes	LG13	17234124	17234217	90.4	LG14	16150166	16150253	89.8	groupI	9085606	9085705	87.1	-	-	-	-
4233	TGCAGGAACTTTGTATGGCGTGAGTGACAAATTGCAGCAAATTCATGCGCCGACAGGAAGAATTCTTCAGAGAGACATGATTCAAGAGGTCAGACAATGT	61.0606	55.2694	Yes	22	89.28	Yes	LG22-25	12683427	12683524	87.8	-	-	-	-	-	-	-	-	-	-	-	-
4234	CATGCCACTGCCAAGAGCGCATGTAAGGCCGATGACTTTGGCCACAAACGTTTTAAAGGTGAGGTATTCTTTCAGCACAACTCCTCTGAGAATGGTCTTC	13.7326	10.2503	Yes	13	7.25	Yes	LG13	6195204	6195303	89	-	-	-	-	scaffold_393	10277	10376	87	-	-	-	-
4297	CATGCATGAAATATGAAACAAATAGCAGAGGATTAAATGCCTCCATCTATAGTGCGGAGTATTAAAGGAGCATTACACGATATCTGAGAATCCATACGTT	111.889	107.215	Yes	24	56.63	Yes	LG24	1715543	1715638	93.8	-	-	-	-	-	-	-	-	-	-	-	-
4330	TGCAGGCACAGAGCACGTAACACACCCACACACACACTCACAAACAACATACAAGTATGCTTCAGAACACCAGAACAAGACTAAACACCTCCGTGCACAC	92.899	69.2856	No	10	97.81	Yes	LG10	3975971	3976045	90.9	-	-	-	-	-	-	-	-	-	-	-	-
4385	CATGCTTATTTCTGCCTGTTATAAACTGTAAATGTAAATGTGATTCATTACGATTTTGGTGACGTGCGTCTCATGAGGGAGCGGCCGCAGGTCGGGATTC	70.6465	49.8736	No	13	46.44	Yes	LG13	16567187	16567224	97.4	-	-	-	-	-	-	-	-	-	-	-	-
4393	TGCAGGATCTCAGGCACAGGTGACAGAGTAAGAGAGGGAGCCCTTGGGGGAGACATGGGCAGAGGTGAGCCGGCCGAAGGTGAGCCGGTCGAGGGTGATC	59.2525	59.7642	No	6	3.62	Yes	LG6	26287163	26287243	90.1	LG7	3056324	3056386	90.5	groupXIX	1686861	1686941	88.9	-	-	-	-
4479	TGCAGGACCGCGAGAGCAAATGGAGAAACAGATGTATTCTCTATACTCAGTCAGAAACTCACATCTGAGTGTGAAACGGAGATTGGAAAAGAAAAAAAAA	64.3918	57.9318	Yes	22	17.82	Yes	LG22-25	3573677	3573759	89.3	-	-	-	-	-	-	-	-	-	-	-	-
4520	TGCAGGCTCGCCTTTGGGCTCAGCACAGCTCAATAGCCTATAATACAGCACAGAATAACTCATTAGTTTGGTAATATGCTGCCTTTTCTAAGCAGATATA	19.6344	19.102	No	17	46.37	Yes	LG17	16034211	16034309	86.9	-	-	-	-	-	-	-	-	-	-	-	-
4531	TGCAGGATAGCTGACACTGCTGCGATGCTTCCTTCTGCACGGCAGTCACACGCTGACATTTCGACATAATGGTGCCAATAATGCATTCATCTGTTCACCG	170.717	126.409	No	16	121.46	Yes	LG16	21649185	21649237	96.2	LG11	2057945	2057991	95.7	-	-	-	-	-	-	-	-
4533	CATGCTTCCTCCTGTCAGACCGTCCTCAGCCTCCAGAGGGCCCTGTTGTGTTCAACGAGGTCTACAGGAATTACATGGTGATCTCCTGGAACCCTCCACT	108.263	84.4514	Yes	15	7.03	Yes	LG15	172247	172342	94.8	LG16-21	1829168	1829249	91.5	scaffold_69	257359	257451	91.4	21	29823725	29823808	89.3
4546	CATGCTTACCCAGTGCTTTTGCATCACTCATAATTCACCGTCCCCTGTCCTCCCACCCATCTGGGACCGGCTGGCCCAGAAGCAGAGGCAGAGCCGGTGC	23.0947	18.1589	No	13	101.33	Yes	LG13	22064157	22064232	92.1	LG14	23767977	23768051	89.3	-	-	-	-	-	-	-	-
4548	TGCAGGCTCAATGGAGCATTCATCTTTCCACGACCACAAGCACGAAGCTCTGGGATTCACGGGCTCAGGATGGCGGTCTCATCTTGACTATGTCAATGTG	42.4082	50.126	Yes	16	99.76	Yes	LG16	13408000	13408058	93.2	-	-	-	-	-	-	-	-	-	-	-	-
4563	CATGCACTCATCATGCCACCACGTCACCAGTCAGGGCAGAGGCCTCTCTCTAGCTAATTGAATGGGAAAAGTTGAGCAGCTCTTTTGCTGCGGTGATCTG	23.6559	23.9676	No	22	114.51	Yes	LG22-25	5296305	5296351	95.7	-	-	-	-	-	-	-	-	-	-	-	-
4577	CATGCACATGTTTTCCTATGGTGTGTGGAATATGTGAAATATGCTAAATAACTCAGGTTGGACTGCAGGTTTTAATCAATTACTTAAATGCAAATGATTG	81.5758	90.7051	No	8	60.97	Yes	LG8	10453902	10453946	93.3	-	-	-	-	-	-	-	-	-	-	-	-
4619	TGCAGGCCAGGGGGTCCCTGAGCTCCAGCTGTGCCAGCAGGTCCGATGGCTCCCTGTTATGGAGCAGAAATAAATAAAGAGGATGTTATACAGAGACAGT	44.2828	31.9291	No	1	27.19	Yes	LG1A	20177665	20177748	86.9	LG5	34328087	34328146	91.7	-	-	-	-	-	-	-	-
4621	CATGCTTGGCAGAAACCCAACTACCCAGGGCTTTGCTTGTGACAGAGTCTGCTGATGAGAGAGAGACTTGTTGGCGTGTTGCGAAATTGTTGAGTCTACA	60.7576	60.8806	No	15	43.41	Yes	LG15	4995822	4995921	94	LG16-21	31514137	31514234	91	groupXVI	5435610	5435676	91	-	-	-	-
4638	TGCAGGTGGCTGTTACAGTATCTAGAAACAAAAAAACACATCCTCAGCACACCATGTACAGCAGTAACATAATGTTTTTCTACACAGCGTAGTTGAATGT	72.1717	65.9253	No	15	70.68	Yes	LG15	13851018	13851073	91.1	-	-	-	-	-	-	-	-	-	-	-	-
4640	CATGCTCCACACGATTCACAAACAGTCTGTAGTTATTTTCAATCATGCATTTCAGATCTATTTTCAGCACTTCTATTAAAATAAAAGTATGTGGTGCTCT	74.5859	77.0905	No	16	116.3	Yes	LG16	20750593	20750675	90.4	-	-	-	-	-	-	-	-	-	-	-	-
4675	TGCAGGCCACCAGCATCAATTGTTGCTAATGAAGTATCAAACTGACTATGCATGGAGCACAGCACTGCAGATACTGAACTGACTGAAGAAAGTGTACCCA	61.9192	61.1927	No	16	110.1	Yes	LG16	17858611	17858683	95.9	LG11	14305600	14305655	96.4	groupXX	4803045	4803117	86.3	-	-	-	-
4681	CATGCTCATGGATCCTACAGCCATTGGTTTATCTTTCAGCTCAGAACAGTCTCTCATCTCCACAGCAGCATAGAAAGCATCCATGTCCACATGCACGATC	50.1919	39.4704	Yes	20	9.56	Yes	LG20	4920911	4921003	94.6	-	-	-	-	groupXIII	9802929	9803021	92.5	9	13658938	13658987	96
4711	TGCAGGACTGTTCAGCTCTGGCACTCCAAACAAACCCTGTAACCAGAGGTCACACAGACTGGGAATGTCATAACATGTTTACCACCAACTGGTGCCACTT	22.2812	16.0851	No	13	34.86	Yes	LG13	10496210	10496254	95.6	-	-	-	-	-	-	-	-	-	-	-	-
4736	TGCAGGACTGATGCAGCAGCTCCATCAGCGCCTGCTTCACGTCCATATTCAGACTGCTGCTGAGGATGCTGCCGTTGGCTCCTTCCGGGTGCAGAGAGCT	61.9293	68.5493	No	6	52.51	Yes	LG6	11819645	11819744	91	-	-	-	-	-	-	-	-	-	-	-	-
4744	TGCAGGATAAGTGACGGGGCAGCTGTGGCCTGTGACCCGGTCTTTTTCTGTTTCTCTGATAAGGACTTGAAACCGCCTCACCAATCGAGGCGCGTTCCCA	179.374	129.965	Yes	23	34.7	Yes	LGx	13338534	13338597	93.8	-	-	-	-	-	-	-	-	-	-	-	-
4775	TGCAGGGGGAGACAGAGAGAACAGCACAACAGGTGTTGGCGTCACAGAAGTCTAGATTTCAGTCGGACAGGGTGATGAATGCTTTCGAAAATCGAAAAAA	50.2424	33.5487	No	22	110.83	Yes	LG22-25	7606614	7606683	87.1	-	-	-	-	-	-	-	-	-	-	-	-
4790	TGCAGGGGCTGCTGCAGCAGCGGTGATGTCCAGCTCCAAGACTGTCCTGCGGCCAGCCACTGGAGCCAGTGCAGGCCCCGGCCAGCCCACAGTGCAGCAC	34.0612	21.4244	No	4	22.62	Yes	LG4	22990352	22990448	88.7	LG23	7837620	7837719	90	groupVIII	1903937	1904036	91	4	28488764	28488857	85.1
4810	CATGCTGCCAGGCGTCTGGCTGCCGCTCTCTCCGCCCTCGTAGGCCTGCAGATGGGACAGATCTAACGACAAGCCCCCTGACTTCCCCACCACCCAGGGC	33.8557	38.3675	Yes	24	24.72	Yes	LG24	7279340	7279439	91	-	-	-	-	-	-	-	-	-	-	-	-
4814	CATGCTGCCTGAGATGCCAGACACCTGCACAGTGAACACACACAATGACAGTGTTTGCCATTTATAGGTCACTGCAACACAAGAGACGTTTGTCATGGGC	39.3776	35.1678	Yes	13	48.53	Yes	LG13	16636702	16636785	84.6	-	-	-	-	-	-	-	-	-	-	-	-
4822	TGCAGGGGTGCCAGGTCGCAGCCCAGGCGATGGACCTGTTCTGCTCTCGGAGGCTGCCGTCTGTAGAGTTCATGAAACGGGTGGAGGGGTCGCTGAGGGA	27.9896	27.9298	No	17	67.39	Yes	LG17	21712475	21712551	88.3	-	-	-	-	-	-	-	-	-	-	-	-
4825	TGCAGGAGGAGGCCTCCATTGCCAAGGACAAAGTGAAACAGCTTAGCCAGGTTGAGACTCCAGAGTTAATGAATTACACTATATAATTGATGATGTATTA	86.4242	89.6266	No	12	13.98	Yes	LG12	10895232	10895283	94.2	LG19	966003	966054	94.2	-	-	-	-	-	-	-	-
4848	TGCAGGCCAAGCTTAGTGCCAGATGCACTGGCCCCTGTGACAATCTTCCTAATCTGATTAATCTCTATCCACACATCTCATCATATGTAGTGTGTTTGTG	97.0404	74.1069	No	13	17.72	Yes	LG13	8344327	8344426	94	LG14	5483938	5484012	94.7	-	-	-	-	-	-	-	-
4857	TGCAGGCTCCTGGCCCGGAACAGGTGGCCTCGCTTCTGTTTGTGACATGGACGCAGCAGGTGTATTGTCCTGCCTGGCACCGGGTAAAACCAGCAGTGAG	43.5306	43.8397	No	6	54.16	Yes	LG6	10953235	10953337	85.4	-	-	-	-	-	-	-	-	-	-	-	-
4864	CATGCCGTGTGCTGCCAGAAGAAAGGCATCCAATCTGTCAATATTAAACAATATTTTGCGAGGAGCTTTTGTGCAATGAGCTCAGATTTTGATGACAGTG	52.0102	55.4947	No	20	32.08	Yes	LG20	11350215	11350264	94	-	-	-	-	-	-	-	-	-	-	-	-
4865	CATGCGATCCTCACCTTCTTCAGAATTACATTTTCTCAACAAGCAACCACATCTAGTTACCATGACTCCAGTGAAGAGACACACAGCCTTGCCACAGGTG	26.1398	39.3213	No	16	99.76	Yes	LG16	12683574	12683635	93.5	-	-	-	-	-	-	-	-	-	-	-	-
4869	TGCAGGTTGATCAATAGTCAGAAAAATGGCATTAACAGCCCATCGCACTCTTTCCATCTCTTTCTTTCTTTGCTAATCGTTCTTTCGATGTTATCACTCC	42.0101	38.1069	Yes	7	43.65	Yes	LG7	20888794	20888886	92.5	LG6	12996173	12996231	91.5	-	-	-	-	-	-	-	-
4888	TGCAGGATGATGACAAACCAATGATAGAGATTATGGACCAGCTCAGCCCTGTAATCCTGGAGAGTTTCGTCAACGTTGCCGTCTCTGACACAGTGAGTCG	32.8229	38.0805	No	13	91.95	Yes	LG13	22848428	22848525	94.9	LG14	24945610	24945655	93.5	groupI	13332191	13332267	93.5	13	7951264	7951354	89
4931	TGCAGGTGAGGAGCTACCCTTGGTTCATCATCAAGCCCCACCTGTACAACAGCCAATCAGTCCCCAAGAGAAACAGGAGCTGGACCAGCTGCTGAGTGGC	38.8586	32.7978	Yes	15	39.53	Yes	LG15	3597292	3597388	88.7	-	-	-	-	groupXVI	6116982	6117040	93.2	-	-	-	-
4943	TGCAGGAGAGGGGGGTGTCCAGTAAAAAAGACCACTGTTCAGTATCAAGAGGCTATATGACCTCAGCTCAGCTCCTTACCAATACACAGCAGGCAGTCCC	43.7576	43.7624	No	13	4.27	Yes	LG13	5265950	5266029	92.5	LG14	2962017	2962084	89.7	-	-	-	-	-	-	-	-
4959	TGCAGGGAGTTCAACTGAATGCCAATCGTAGAGCTGACTCACTGAAACTAATATGCATCTGCAGCCGGCACGCCACAACACAGACCCCATACTGTATGAT	141.717	124.44	No	2	12.02	Yes	LG2	11186481	11186571	94.5	LG2	21450709	21450774	90.9	groupIV	12618391	12618489	88.9	-	-	-	-
5013	TGCAGGTTCAGACCACTACCATGTGTATCTCAGTCAGCCTGAGTGGCTTCGTGGTTCTGGGCTGCATGTTTGCTCCCAAGGTCCACATCATCATGTTCCA	49.1919	49.5779	Yes	6	58.78	Yes	LG6	9301566	9301665	94	LG7	41396979	41397075	93.8	groupXIX	16508485	16508583	86.9	6	14467508	14467602	92.6
5040	TGCAGGCAGGGACAGATGGGCCGGTGCTGCTGGGGCACACCGGCAGCACCGGCTCTGCCTCTGCTTCTGGGCCAGCCGGTCCCAGATGGGTGGGAGGACA	24.1368	19.1531	No	13	101.33	Yes	LG13	22064202	22064303	90.2	LG14	23768070	23768120	96.1	-	-	-	-	-	-	-	-
5078	CATGCGCTGCCTGATCGGCCGCCTCGGACTAATCGCGTGTGTACAGTATGTACATGTAGAGGCACATGAACTTGTGTGTCTGAGCCCACAGCTGGAGTCT	41.9192	39.3824	No	23	22.43	Yes	LGx	9385008	9385044	97.3	-	-	-	-	-	-	-	-	-	-	-	-
5096	CATGCACCAGTGGAGGAGCAAGCTTCTCATAATGACCTGGCCCTGGTAATCAAAGCGAGTTGCTTCAATTTAATTTACATTACATGCTCTTTTTTTCCCA	97.9495	77.7884	No	8	52.91	Yes	LG8	12154060	12154143	91.7	LG4	18796512	18796576	93.8	groupXI	14267461	14267512	96.2	8	7397032	7397080	93.9
5097	CATGCACGCACATACACAAAGGGCAAAATGGGGGATGATGATGCAGTGACAGGAGTACCACACTTACTTTCCTGTGAGAGAGTCCCTGAGCTTGCTCTGG	37.6771	47.3114	No	8	0	Yes	LG8	14389880	14389984	92.4	LG4	22217350	22217443	90	groupXI	7385439	7385492	100	8	3959904	3959957	92.6
5122	TGCAGGAAATGTTGTGTCTGAGACTGGGGAGCAAGGGAAAGCACAACGTTGAGTCCGAATGGAGAGGTAAGGAGAAATTAGGGAAATAGGGAAAGAAAAG	85.8889	85.8935	No	5	10.54	Yes	LG5	17453718	17453817	93	-	-	-	-	-	-	-	-	-	-	-	-
5125	TGCAGGGCGATGTTCATGAGCGGCCTCAGCGAGAGCAAACAGACCCACGTCCACCTGAGGAACGTGGACCCGGCCACCCTCCAGATCATCATCACCTACG	20.3793	20.5196	No	18	20.43	Yes	LG18-21	15905964	15906063	97	LG9	20723380	20723473	92.6	groupXXI	11512656	11512755	98	20	22301705	22301795	87.9
5150	CATGCCAGTTTTTATACAAAAAGGAGATTTATTTATAATAAAGGAATGTTTTGCAAATGTGTAGATTGGTTGGCTGTTTGTACGTTTGTTGTTTTGAGAG	72.8571	78.8076	No	23	9.54	Yes	-	-	-	-	LG17	26932069	26932135	100	groupIV	18214998	18215079	97.6	23	12797282	12797353	97.2
5180	TGCAGGCTAGAGAGGCAATCAGTTCATTGTAGACGCTGAATCGAGGCAGGCTTATCTTATTGTTTGCTAATGGATGAGATTCTGTTTAAAACCCTCAAAT	31.4316	39.7124	No	20	24.98	Yes	LG20	13403327	13403399	91.8	-	-	-	-	-	-	-	-	-	-	-	-
5212	TGCAGGTCCCCTCTCCTGTCAGAGCGGTGGTCCTGCGGTGTGTCTCGCCGGTCCTGTTATCTCATGTTTCTCTCATCTGGCTATTGTGTCTCCAATCTTC	100.667	87.99	No	24	0	Yes	LG24	10229561	10229660	88	-	-	-	-	groupI	25065562	25065660	87.9	-	-	-	-
5267	CATGCTAACTTTATTAGATATCTCTGCAACACAATATACAGATGTCATTATGTAAAAACTGTTTTTTAACATGTCTTCACATTCCGATGATAATGATAGT	61.4747	62.9809	Yes	9	15.73	Yes	LG9	1333239	1333276	97.4	-	-	-	-	-	-	-	-	-	-	-	-
5300	TGCAGGATGAGTAAGTGCAGTGAGTAAGAATGAGAGAATGTGTTATTGGCATTTTTCTCTGTTAGCTACTGTGAGCAGCCAAAATCTCTGGAAAAAGGTG	55.5102	73.4884	No	16	107	Yes	LG16	16869219	16869259	97.6	-	-	-	-	groupXX	5537594	5537640	95.7	-	-	-	-
5301	CATGCTCGCCACAGCATAGTTCAACCCCGAATCAGAACTCCCCTCTGACACGTGCTTCTCCAGGATGGGACGGTCCAGGTACGGGCTCGGCATCGCGTCG	47.4747	49.0032	No	13	58.59	Yes	LG13	17574814	17574910	89	-	-	-	-	groupI	9360016	9360108	84.9	-	-	-	-
5339	TGCAGGCCTCCTACAAGCTGTGGATTAGGTTAAGCTAACTCTCAAGTCATTTACAGTCTATCACGGAGCGGCTGTTTCTGCCAACTACTTTAGAGCACTT	72.5612	66.0784	Yes	16	44.25	Yes	LG16	1290334	1290431	95	-	-	-	-	groupXX	14404266	14404343	92.4	-	-	-	-
5348	CATGCACTGTGCCTTTGACAAGTCTGTACATTCAGATGTTTGCATTAAAGTTTTATGAAGGTTACCAGTCTGATTATTCAGCACCTCAGGGATCTAGCAA	57.5556	56.2752	No	22	81.18	Yes	LG22-25	15327701	15327797	93.9	LG20	28349886	28349971	93.1	groupXII	8966280	8966345	97	-	-	-	-
5383	TGCAGGCACCGCGACATACGCCCTGACTTTTAATGACCCACGTGCTCCTTCGGGGAGCGCAGAAGAAGAGATTAGAAAACCAAAGAACATCCGATATTTC	31.1959	34.136	No	23	12.29	Yes	LGx	6801943	6802027	90.7	-	-	-	-	-	-	-	-	-	-	-	-
5423	TGCAGGTTTTCCTTTGAACATCCTGTGCCTCCTACCACATCTCATCCAGCACTTTGACAGCCCCACTCCTTTCTGTAAGGAGACGGCTGACAAGATAGCC	136.556	101.083	No	4	31.41	Yes	LG4	21344654	21344751	96.9	LG23	12292719	12292802	95.2	groupVIII	18445737	18445818	87.8	4	664411	664510	91
5451	TGCAGGTTTGAACCAAAACTCGACCCGACTCTGTTGTCGTTTGTCTGGAGAGCCGAACACGATCTCGGCCTGATTCACTTATTCTCTCTGGAGACCCGAC	107.222	104.642	No	23	71.44	Yes	LGx	17089472	17089527	92.9	-	-	-	-	-	-	-	-	-	-	-	-
5474	TGCAGGTGAAGAAGCCTGATGTACATGTAGAGGTCCCGGGCTGGCATGGTTACACAGAGTCTACGGTTGTGAGGCTGGTTGCATGTCCTGCCAAACTCTT	80.1414	75.3125	No	16	48.35	Yes	LG24	13350075	13350139	87.7	-	-	-	-	-	-	-	-	-	-	-	-
5510	TGCAGGCCCCAGACACAGCGGATCCAACTATACACTCCAAGCCTGATTCTTGTTTGTCCACCTGGTTGTTTTTGGCTTAGTTTGGACCAAGACTACTCCT	44.3367	39.2129	No	11	66.75	Yes	LG11	12790895	12790981	92	-	-	-	-	-	-	-	-	-	-	-	-
5525	CATGCGTACATGAGTGGCGAGACTCCAGGCTGCTCTTGCTAGCTAAGTGTTGTTCCGCAGTCCGCACCAGAGAGAGACTTTCTGGAGAGCAAAGATGTCC	47.0408	48.4338	Yes	4	7.73	Yes	LG4	24595151	24595246	86	-	-	-	-	-	-	-	-	-	-	-	-
5527	TGCAGGTTTCCAGTCAGGGTGGTGAAACTGTGTCACATGTTTCTGTCACTCCTTTGTGAGGTTTAGATAAAGATTTCCCAAATCATTCCAGTGGTCACAG	101.101	89.2721	No	23	55.46	Yes	-	-	-	-	LG17	13057968	13058020	94.3	-	-	-	-	-	-	-	-
5535	TGCAGGCAGGAAGCTGCCACAAATCACTTACAGCTTTATCGAGGGATAAGTGGCTGTTCAAATATGGAGCTCTTTTCAATACACACAGATGTTCCTTTAA	25.3737	15.3507	No	23	41.35	Yes	LGx	14573168	14573225	94.8	LG17	17357232	17357301	94.3	groupIV	31902873	31902939	88.1	23	19918896	19918966	91.5
5551	TGCAGGCGAGCCCTGAGACTGACGCTCTCGCTCTGCTTGGGTCTTGTTGTGGACCCCCAACAGCAGACTGTAGTCCATGATCTTGAAACTTTCCAGAACC	50.949	57.6994	Yes	10	31.96	Yes	LG10	9726740	9726839	89	LG18	7241225	7241317	92.5	groupIII	7716362	7716461	89	4	28347493	28347557	89.2
5557	CATGCTGCAGTATGGTGGATGGAGGCACCCCCTGGGCCACAGCAGCGTTCATCACCCTGGCTCCATCCATGTGAACTGACAGACCATATTTATCTGCTAA	168.576	126.035	Yes	16	27.06	Yes	LG1B	12232805	12232902	91.8	LG8-24	20316999	20317081	86.7	groupV	2178575	2178654	95	19	12163753	12163823	90.1
5571	TGCAGGTACTACCAGAGCGCTGTGCCGCCACGCACCGCTTTCACTTTCACCTTCACACCTTCTCTGCGGTCACTTCCCGGTAGAGCTTGCGTCGCAGCAG	33.413	54.9606	No	5	81.81	Yes	LG5	9486013	9486112	100	LG1	17396088	17396187	91	groupII	14483200	14483264	93.8	3	24515948	24516037	87.8
5619	TGCAGGGTCACTCACAAAGCCAATCAAATTGCACAGTGGGCACACAGTACCCCACAGAACACGGCGAATCACAGCGCAGGAATTAGCATGAGCTCTCAGG	83.4343	71.8073	Yes	7	25.68	Yes	LG7	25476807	25476906	93	-	-	-	-	-	-	-	-	-	-	-	-
5641	CATGCATGGTTACCTCCTCACTGTGACCTGTCACTGATCTAATTCATGAGTTTTCTCTGACTTTATCCCATCAGCTGATGTTGTCAAGGACAAGAGTCAC	66.4444	60.8337	Yes	15	72.42	Yes	LG15	13850695	13850738	100	LG16-21	15240610	15240649	100	-	-	-	-	-	-	-	-
5658	TGCAGGGGGGAGAGAATGCTCAGCTTCCGCTCTACTGGTCCTGCTGGAAGCGAGAGTGCGACTATGATGTCTACCTGTCCCTGCCCGTCTACCTGTGCCG	49.0202	37.9419	No	16	100.79	Yes	LG16	13333150	13333249	97	LG11	534781	534880	96	groupXX	8236432	8236531	97	-	-	-	-
5712	TGCAGGGTGGTGGATGACGGTGGCTGCCCAAATATCAATGTAAGACGCATACATATACTAGTGGGAGAGCAATATGAGGAAGCAAGGCATGTGGTGCGTG	47.1818	38.971	No	15	102.73	Yes	LG15	24402624	24402704	88.9	-	-	-	-	-	-	-	-	-	-	-	-
5746	CATGCACGCTCCTCACTTTATCCTTACCTTTCAGTTCAGAAGACGGGAGGCACCCAGCTCAAGCTGCTCATGTCTTTCCCAAACTACGGACAAGCTCTGC	84.2626	82.5724	Yes	8	40.24	Yes	LG8	3412082	3412154	94.5	-	-	-	-	groupXI	5211190	5211262	90.4	-	-	-	-
5748	TGCAGGGAGGAGCTGTACTGGATGCAGGGAACAGCTCTCCATCGCCTTTCCATTCATTAACTACATTTCAACAGCTGGTGAGCAATTAGTTTGCTCTCCA	120.566	100.502	No	20	0.87	Yes	LG20	1173639	1173738	97	LG12	8506673	8506772	93	groupXIII	14178542	14178611	88.6	-	-	-	-
5769	CATGCATCTCCTCTCTCATTTCCTTGTTAGCTCTGTAACATGTTTGCAATACATTGGCAGCCCATTTCAGCTTCTTGTAGTAGGTTCTCTGCTGGTACAT	30.9691	39.6126	Yes	4	81.19	Yes	LG4	3807322	3807416	88.4	-	-	-	-	-	-	-	-	-	-	-	-
5774	TGCAGGAAGGTGACGGCTTTAGCTGCTACTGTCCACAGGGCTTCTCTGGAGAGAGCTGCGAGATCGGTGAGTCACTGCCAGGTCAGGGCTGAGCGGGGAC	32.6465	31.1033	No	4	38.8	Yes	LG4	19117753	19117851	97	LG23	15214870	15214933	95.3	-	-	-	-	4	2577503	2577559	96.5
5796	TGCAGGTGTTTGTGTGTGAGTGGCCACCTCCTGCTTCCTCTGACGGGGTGACGGAGCAGTGGTGAGGTGATAAAAGCTTTGATAAACAGGAGTGCTGATG	71.2727	75.1222	No	23	27.04	Yes	LGx	11541794	11541893	92	LG17	21131572	21131646	94.7	groupIV	29933346	29933445	91	-	-	-	-
5800	TGCAGGGATTTTGACAGAGCCCTCTCTGCCTCTCTCTGCTCTGTCAAGTCGTTCGACGTTGGGGTTGTCAGGATTTACACTGTTTGGCTGCTCTTGCCCA	39.7576	29.8271	Yes	14	68.18	Yes	LG14	13892424	13892523	90	LG10	9762116	9762215	87	groupVII	22479224	22479316	83.9	-	-	-	-
5867	TGCAGGGAACGCAGCCCGACAGGAAGCCCAGGGCCGACTTCTTCGCCATCGAACTGCTGGACGGCATTCTCTACCTGGTCATGGATATGGGCTCTGGCAG	101.475	81.8724	No	14	65.09	Yes	LG14	14735022	14735107	91.9	LG10	10719846	10719945	89	groupVII	21816586	21816685	90	14	13584560	13584659	85
5882	TGCAGGGTTTGCTGTCAAGTGATTGACTGGTGGCTCGACACATCTTTCTCCTTCACCAGCATCCACCCTTGCTTTAGGCTCCAACGTATACACAACACAA	23.7812	16.2612	No	13	52.46	Yes	LG13	10040634	10040698	90.8	-	-	-	-	-	-	-	-	-	-	-	-
5914	TGCAGGTGAACCAGAGGATGCAGGATGACAATTTTCTGCTGTACTGTGTGTGGAAGTGATATGGTCTGTGTTCTATATAATGTGATGATTGTGATGATGG	101.98	91.7876	Yes	7	40.4	Yes	LG7	21711778	21711851	90.5	-	-	-	-	-	-	-	-	-	-	-	-
5921	TGCAGGAAGGAGGGAACAGAGCGAGGCTGGATGGGAAAATATAATGCAGCCGCGGCCTACAAGCAGGGGGAGGGAAAACAAAGTAGTTGACTCGGCGACT	22.8495	20.1365	Yes	24	50.63	Yes	LG24	1560433	1560521	90	-	-	-	-	-	-	-	-	-	-	-	-
5923	TGCAGGTACTGAGGCGATGGTGGGGCATACACACAGCTGTTCATTATGTAGGTACGACAGTTGAGCTCCTGGCCTTTTGTCTTCACTGGAAGCTCCACAG	35.7245	28.2306	No	16	124.56	Yes	-	-	-	-	-	-	-	-	-	-	-	-	16	3759717	3759802	84.9
5979	TGCAGGACGCATCAGTCCCGCTCTTCATCTCTGGCTCTGCTGTTGATCCACAGACTTCAGTGGTCAGTTACTCACAGATGCAAAGTCTCTTTCATGGACA	28.9787	47.5485	No	4	13.12	Yes	LG4	24092198	24092278	96.3	-	-	-	-	-	-	-	-	-	-	-	-
6027	TGCAGGGGGAGGCAGAGCTCCACCTCGGGGTGGAGCTGCTGACACCTGATCACGGATTGCATGATGGCAGCCACAGGGGACACAGCTACTTTGAATGGTG	18.8571	16.5144	No	16	70.15	Yes	LG16	6010622	6010720	97	-	-	-	-	groupXX	17707082	17707180	88.9	-	-	-	-
6046	TGCAGGAGTCGTTTCCATCCTGCATCCACGTCGCCCTCATCATCAAACCAGACAACTTCTGGCAGAAGCAGAGGACCAACTTCGGCAGCTCTAAGTTTGA	57.9596	55.8801	Yes	9	4.75	Yes	LG9	7797928	7798024	99	LG22	20424083	20424182	93	groupX	12581948	12582044	95.9	11	29293031	29293130	90
6051	CATGCTCAGATGGGTTACCTACATGTCCCTTATCGTCCATCTCGTTGTTGGTGAGCTTGACGCGGTCAAAGCTGATGACCTGACGCATCCACGTCTCTCC	58.0101	58.6556	No	2	12.02	Yes	LG2	14541485	14541584	96	LG6	27935894	27935983	98.9	groupIV	15704705	15704804	94	10	23832854	23832934	95.1
6117	CATGCTGGAGGTGCCCACTGGATCAAGACTCAACCTGACCGGACTGGGGTACCTGTCCTGCCAGTCTCACACCGTGATGGAGAACTACTCCTACTTCTTT	32.5263	30.0159	No	23	22.43	Yes	LGx	5171894	5171992	98	LG17	3626730	3626829	90	groupIV	22060363	22060461	93.9	-	-	-	87
6149	TGCAGGCCTGAGTTAGTGCACATTCTCACTGAGGAGGGTCTGACAGTAGATCCAAACCTTAGCGGAAGAGGTCTGGCTCATATTGCCTCTCCGAGTCCCT	30.3656	32.0407	Yes	8	15.23	Yes	LG8	20346485	20346568	95.2	LG4	10067848	10067905	91.4	-	-	-	-	-	-	-	-
6209	TGCAGGAACTTCGCCAAAGACCAGGCGGCAAAAAAAAACTACTCCAAAGAAAACGGCACACTCATCAACAGCAACGCCACCAAGTTCTCTCACTCTCTAC	144.091	125.799	No	8	49.78	Yes	LG8	9895844	9895935	94.6	LG4	15888801	15888900	86	-	-	-	-	8	9815373	9815464	85.9
6224	TGCAGGGGAATTACAGGCAGCAATGTTTAGATCGATGTGGCACTATAGGCCAAACCTTGCAGAGATATGTTAGCTAAGTTGTGGTAAAAGTTGGGACATA	153.626	120.295	No	19	41.91	Yes	LG19	13809920	13809993	93.2	LG7	25431128	25431184	93	-	-	-	-	-	-	-	-
6274	TGCAGGGAAGCTGCACACTGGCAGGAGCAGAAACGACCAGGTTTGCCTTTGCAGTATTAAGAATATGTTTGCAGGTGCAACCTGTGTATCACATCATTAT	77.9091	98.1324	No	14	38.67	Yes	LG14	18298282	18298341	95	-	-	-	-	groupVII	19046877	19046926	98	-	-	-	-
6309	TGCAGGACAGGAAGACGGAGGTCAGAGGTCACAGCAAGTCCCGATCGTCGACGCCACACGAGGCTCTGTCGGAGGAGGACTGAGGAGAAACGGGCGAATC	74.2959	97.1827	No	11	95.44	Yes	LG11	19948725	19948814	87.8	-	-	-	-	groupVI	15693726	15693812	88.5	-	-	-	-
6327	TGCAGGGATACAGGGATAAGGTATTACAGCGTGAGCCAAATTTCATCTTTTATAGACGAACCCTGTCTGGGAAACCAAACACAGCAAAGCTATTATGTTC	17.3043	10.7169	No	13	46.44	Yes	LG13	16399610	16399703	88.3	LG14	17130549	17130630	86.7	groupI	8402164	8402228	89.2	-	-	-	-
6351	TGCAGGATAGGTAGGTGCAGTAGAAGACTGCAGCAACGTCTAATATCAATCTTCAGACGCAGCAAAGCTACCCACAGATCTATGGGCCGGGGAGGCAATG	106.626	95.8238	No	14	71.87	Yes	LG14	15782972	15783022	92.2	-	-	-	-	-	-	-	-	-	-	-	-
6352	TGCAGGAGTTCTTTATGAGTTTAATAAATAGTGCTAATAGTGTGTTTAGATGGAACAGGACACGGGGAGAAGCCATTAGCGCTGCCTGCATTAGCTCTAC	74.2727	72.0981	No	13	59.68	Yes	LG13	17437436	17437535	91	LG14	15928596	15928646	92.2	groupI	9250406	9250484	86.1	-	-	-	-
6360	TGCAGGTCAAGTACAAGGAAGCCGGGAAGAAAGAAGCCAGCAGCTCTCTGTACCACCAGCTGCCTGAGACTCTGGAGACGCAGCATGTGAAAGAGGTTAC	20.9684	20.9287	No	18	12.52	Yes	LG18-21	16221807	16221906	96	-	-	-	-	scaffold_213	10570	10648	87.3	20	1152590	1152687	91.8
6434	TGCAGGGGATTTCTCGTACGCTGAGGGAAGCTCCGGCTGGACTGACACCAGCATCGGGAATCAAGGCTGGGTGCTCTTTGAAAATTCCACATCCAAAGGT	97.4388	90.5187	No	19	44.74	Yes	LG19	21212244	21212343	87	-	-	-	-	groupXIV	11282254	11282329	88.2	-	-	-	-
6449	CATGCTCTGCATATTGTGTTCATATTTTTCCACTCTCTTTGAGTTAAATTAGAGATTAGCTGACTCCAGCGCAGCCCGAGGGGAGTGAGCAGGTGGGGAC	24.8977	39.9871	Yes	21	33.76	Yes	LG1B	3580305	3580394	93.3	-	-	-	-	-	-	-	-	-	-	-	-
6464	TGCAGGGACGTCCGTGGCTGCCACACAAGTGTCGGCGGTGACCAGTGACTCAGCCGGCTCCTCGTACTCCATCAGCGGCATTCTGGGTATCAGCTCAGCT	24.2308	21.3511	No	7	71.74	Yes	LG7	17270344	17270436	93.5	LG6	17953859	17953951	91.4	groupIX	1505090	1505184	92.6	-	-	-	-
6490	CATGCTCCTGTCAGGACCAATCACGGCGCAGCTCTGCAGCCAGAGAATGCAGCACATAGGCTCTCCATGAGTCGTGTGTCTGTGTGATGATGTTTGCTGC	64.5859	53.214	Yes	22	52.1	Yes	LG22-25	6196188	6196252	87.7	-	-	-	-	-	-	-	-	-	-	-	-
6503	TGCAGGTTTCATCCCTGTGTGCAGTCTGGGCATGTCTCAGATCGGACGTATGAACCTGGGCAAGGACGCCAGCACTTTCAAGTACTACACCATGTGTGGT	65.7071	68.3374	No	17	59.54	Yes	LG17	12820963	12821060	95.9	LG15	3221838	3221935	93.9	groupXVIII	6929560	6929657	95.9	24	20780489	20780586	89.8
6504	TGCAGGTACCGTCGCCTCACTCAGCCTGCTGAGTAAATAATGCGAGCCGAGACGCAGACACCTGCCTCGAAACCGCCGCCGAGCAGATTAATAACAAACA	22.7381	31.0511	No	16	66.79	Yes	LG16	4726802	4726884	90.5	-	-	-	-	-	-	-	-	-	-	-	-
6538	CATGCAGATGTGCGTTGGAGGGAGTGTGTGTAGCTGCACACTTATGCATTCCTGTGTGTGTCTGCGTGTGTGTCTACAGCTGATGACTCTGTGCCAGCCG	102.859	94.8785	No	11	60.67	Yes	LG11	13780205	13780239	100	-	-	-	-	-	-	-	-	-	-	-	-
6549	CATGCTCTCCATCTCTGCCTTGTTCCCGCTGACCCTGTAGATGCCCTCTGTGCTCAACCCTATTGGAAAGGGGGAGAGAAAAGAGGAGTTTTATGAGCCC	70.4141	68.5381	No	13	60.31	Yes	LG13	17437226	17437291	97	LG14	15928845	15928896	96.2	groupI	9250179	9250239	96.7	13	14109108	14109165	91.4
6555	TGCAGGCTGCATGGAAAAGAGCATGAAGCTTTGGTACTACAGTAAACACAATAGGCTGTCAAACTGTCCCAGGCCAGTCACACACACAGAATTAATACCA	119.465	72.7132	No	6	76.56	Yes	LG6	5041765	5041866	86.3	-	-	-	-	-	-	-	-	-	-	-	-
6568	TGCAGGTCAGATTGTTGTGTAGCTTGTCCCTGACTCACTGGCCCCCGCTGACCTCTCTAGTGCTGATGAAGAGCTGTGAGACCCGGCCTGAGCAGCTGGA	59.5253	36.1153	Yes	6	48.18	Yes	LG6	14087888	14087987	88	-	-	-	-	-	-	-	-	-	-	-	-
6599	CATGCAGGCACGCAAATGGGAAACGATACCCACATATAATGATCAGTCGGGATCAGATGTTGCTCATCTGTGACTTCTGCCGCTTTTCCCAGGGTTGCAA	141.636	93.4156	Yes	21	50.81	Yes	LG1B	4803344	4803439	95.8	LG8-24	10480552	10480641	94.4	-	-	-	-	-	-	-	-
6612	CATGCAGCATCTCTGCTCAGGTCCTAGTTGATAAACTGAGATCGCTTCTTACCCATGTGCCACCTCTGCAGAGTGCGTGACTGTTGGGCTGATCACTGGG	31.9898	20.0594	No	4	22.62	Yes	LG4	22990107	22990159	94.3	-	-	-	-	-	-	-	-	-	-	-	-
6669	CATGCTGTTCTTTTTATTTTGTCCCCGCTGAGAGATGACTGGAATTTCTCATCTGGCTGAGAGGGTCATTTTAACTTTCTCCCCTCTCCCTGCTCACTTC	20.2045	14.32	No	18	80.76	Yes	-	-	-	-	LG9	2037859	2037940	93.9	scaffold_37	1981513	1981583	90.4	-	-	-	-
6677	CATGCTGTCCTCTCAGCCTCATTACTGCACTCCACTCCAAAACGCAGATGCAATTTTCTGTCTCCCCTGGAGCACAATCATTGCCGTTTGACTGGAGAGC	80.6364	75.4872	No	22	84.38	Yes	LG22-25	13985383	13985475	95.7	LG20	26875470	26875562	84.9	-	-	-	-	-	-	-	-
6679	TGCAGGCACATAAATATTTAATATGTTGCCAGGGTGCCACAGGATGAGCTTGTGCCTTTTGGTTACCGCTCCACTTGTGCAGAAGCAATGCCGGCAAAAC	104.798	70.5003	No	11	35.13	Yes	LG11	4639738	4639829	92.4	-	-	-	-	-	-	-	-	-	-	-	-
6713	TGCAGGAACCAACCAGTGAAAAAACTAACAATGGGATACATTACAAACTACAGTTATTGTACAGCAATGGTGAGTTCAAGTGTCGTTCATTATTTTGCAA	24.8061	18.0256	No	11	61.76	Yes	LG11	13108016	13108105	98.9	LG13	22889560	22889634	98.7	groupVI	11251934	11252008	100	15	18902665	18902738	98.6
6737	TGCAGGGAAGTTATAATGAAAGATGCTATCGAGCTGCATCATGGGAATTGTAGGATCCAGCGTTTCTGGAGCCTGACACAAAATAGGGACTAAAAGTCGG	79.8081	66.6337	No	20	66.16	Yes	LG20	25021121	25021175	92.7	-	-	-	-	-	-	-	-	-	-	-	-
6740	CATGCTTTCACACTCCATTTTCCATGCTGGCTCTGGGTATCCCCACTGTGGAGAACTCTGCCTTTTTCATCTGAGTGTGGAAACAGTGTGCTAATATCGC	23.4483	32.6859	No	12	18.3	Yes	LG12	14330590	14330686	99	-	-	-	-	groupXV	7845271	7845367	92.9	22	6039625	6039684	98.3
6743	TGCAGGAGGCGTGACAGGCTGCAGAGACAGAGACGCAGAGAGAGAGACGCAGAGGGAGAGTCTGGAGAGGTTAGATGTCACGCTGATGTTTGCGTCCAGA	38.4694	53.676	Yes	9	9.6	Yes	LG9	10246380	10246480	85.3	-	-	-	-	-	-	-	-	-	-	-	-
6753	TGCAGGCGAAGCAGCCAAACAGAACAAGGCAGGGAGAAGAAGTGGAAATTAGAAAGTTAGAGAGTACACAGAGAGAGAAAGAGAAAGTGACAGTCTACAG	26.3673	16.3829	No	8	17.14	Yes	LG8	14638483	14638567	89.4	-	-	-	-	-	-	-	-	-	-	-	-
6786	CATGCCTGGGGATCATGTCAAAAGCATGTTTTACAGCTCGCCTCAGTGTCTTTGTCACTGAGACGGAGTGACAGAGATATACTCTGCAGGAGTGGAAATA	16.6854	16.4983	No	19	108.08	Yes	LG19	6235319	6235382	100	LG7	11610296	11610395	95	-	-	-	-	-	-	-	-
6793	TGCAGGATGGCTTCATTTGGCTGGAAGAGAAAAGTTGGTGAGAAGGTTTCAAAGTCAGTGGTGCAACAGTTTGAGGCTGAGGCAGAGAAAGCCAAAGATG	17.8352	14.5688	No	19	18.21	Yes	LG19	8795639	8795725	94.3	LG7	14523288	14523376	89.9	groupXIV	2555472	2555550	89.9	12	6599770	6599843	90.5
6796	CATGCAACATTACAGCTCTCAAATGGCCTGGACCCTGTGTTTTACACTGGTGACAATTGCTCACAATCTGGTATGGTGATGGCTATTGTTGGCGAGTCCG	37.5368	40.8015	No	13	71.43	Yes	LG13	19417176	19417261	93	-	-	-	-	-	-	-	-	-	-	-	-
6820	TGCAGGAAATCATCAGTCTCGTAATCATTTGTTTACGTTCTCAGGTCTAACAGAGAGTGTCAGATTGACCAGCACCACAGGAACCAGTGCCAGTACTGTC	19.8021	17.1401	No	10	88.34	Yes	LG10	8552956	8553034	94.9	LG18	6014356	6014418	95.2	groupIII	8585218	8585288	95.8	17	14450920	14450977	93.1
6837	CATGCATGAAGTGTCTGGTGTGTGTTAATGTGCCCTCTGAGTGCAGCCGGTGCCAAGCATTGATGACAGGGGCGCCAGAAACTGTGTGTGTGTGTGTGTC	38.4796	28.129	Yes	3	27.29	Yes	LG14	819416	819502	98.9	-	-	-	-	-	-	-	-	-	-	-	-
6877	TGCAGGCTGAGCTGCTAGTGGTGTACGGTGCAGACCCTGGAGCACCTGACATCAACGGACGCACGCCTATGGACTACGCAAGGTACAAGACAGTGGAAAC	37.596	42.0587	No	13	17.08	Yes	LG13	8696947	8697046	93	-	-	-	-	groupI	2728997	2729083	88.5	13	27055832	27055900	92.8
6918	TGCAGGACCCAGCATACCGATGCCCAGAGCGCCAGCCGGGTCAAGCTGGTCCAGTTTCTTCTGGAGAAAGGAGCGGACCCCAACATCCAGGACAAGGAAG	99.8788	82.2438	Yes	19	95.74	Yes	LG19	4897216	4897315	96	LG15	10604831	10604912	90.2	scaffold_168	110523	110604	91.5	12	735496	735567	93.1
6928	TGCAGGTTTGGATTGTGTCTCGGTAGTTCTCACCTCACCTGACTGACTGCCAATGAAAACAAAATGTGAAATGGGCTAACAACTGCAGCACTGCCAAGGA	84.8788	90.9002	Yes	8	25.97	Yes	LG8	13675437	13675479	97.7	LG4	23228583	23228652	87.1	-	-	-	-	-	-	-	-
6935	TGCAGGTAATTGGATTAAAAGCCAGAAAGAAGATATAGGCAGGAGAGGAGGAGATGCAAGCACAGCCAAATAGACATAATGACAGAGAGAGGATGAGTTT	69.1515	62.2353	No	18	77.4	Yes	LG18-21	1247523	1247622	93	-	-	-	-	groupXXI	1167307	1167388	86.6	-	-	-	-
6958	CATGCCCGGGCAGTGAAATGGGACACGGGCGAGGAGAGAAGAGAAGAGAGGAGCCCTGTTTGAAGCCGGCCTTCACTTTAATGATATATGAGCACCCACA	15.9277	19.7501	No	13	31.59	Yes	LG13	10455378	10455472	97.9	LG14	10078739	10078823	90.6	groupI	4170039	4170118	88.2	-	-	-	-
6970	TGCAGGAGCTGCTGAGTCATCATGCTGGCAAAGGGGGAGACGAGAGGTGGAATCTGTGTCTGAGCTGGCAGGCTGGCACAGTTACCGCGGCACAAATAGC	164.889	110.716	No	15	67	Yes	LG15	11765031	11765130	97	LG16-21	17546135	17546234	97	groupXVI	11181433	11181530	85.7	21	22708158	22708243	94.2
6977	CATGCTGGGCCTTCGGGCCTGCTGGGAAACAGTGAATTTGAACAATGCGTTCCCCGAGAGAGGAGGCAGGCACTGAGAGGATTTGAGCGTGACCTTCTCA	127.816	91.6667	No	24	42.61	Yes	LG24	2640721	2640783	92.1	-	-	-	-	-	-	-	-	-	-	-	-
7013	TGCAGGACCAAGTCTTGGCACCATTCCACAAGCCCGCTTCCTCTTGTCCATGATACACATGCTGTCCCTGAAACATGGGTCCAACAGCCTTAGTCTCTTG	17.869	19.6449	Yes	4	28.89	Yes	LG4	22210525	22210620	93.8	LG23	8766916	8767007	85.9	groupVIII	17926794	17926873	90	4	30225627	30225721	88.5
7027	TGCAGGCTGGCCCTGGCTGACCTGTTCCACACGGACTCAGACTGGCCAATAATCTGCCTGTGTGTCTGTTTTAGCTTGTGCCAGGTCTGTAAGTCTGCTC	37.9247	56.5526	No	5	44.56	Yes	LG5	14941297	14941376	87.5	-	-	-	-	-	-	-	-	-	-	-	-
7030	TGCAGGCACCATCAATTTACCAGGGACAACCTCACCACTCCCTTCGAGGATCAGCACAAAAAGACTGACCTGGGACAGACATGCAGGGTTCACCTCAGAG	65.9596	67.9306	No	12	11.41	Yes	LG12	7781068	7781165	94.9	LG19	16428628	16428686	93.2	groupXV	3790199	3790264	90.9	22	16067546	16067621	92.1
7109	TGCAGGCAAAGTGATGAAATATTTGCAGAGAATAACAAAGCACTTCCTGTTCGAGCCGGGCAGCTTGCACAGGCGGCTTCCTGAGTGTCAGACCAGCTCG	33.7879	29.7065	No	19	15.14	Yes	LG19	8830232	8830324	92.5	-	-	-	-	-	-	-	-	-	-	-	-
7124	TGCAGGAGAAGCACCTGACTCACCTTTCAAAGCCTCGCTGGCTGAAGGAGCCGCTGAGTGTCCGAGGAGGTCGCGACCTCTGGACCGTGGAGATCCCCGT	124.374	97.1574	No	7	19.08	Yes	-	-	-	-	LG14	843242	843338	87.6	-	-	-	-	-	-	-	-
7142	TGCAGGGTAGATACACACAGTCCCTCAGCGCAACAAAGCACTTTGGGTTCCGGTTGCACTGCTCACCTTGCTTTTACACAGACAAATGGATATGCATTAG	43.6061	27.501	No	15	43.41	Yes	LG15	5019357	5019454	96	LG16-21	31479405	31479500	91.7	groupXVI	5451061	5451128	92.6	21	2796758	2796816	89.8
7143	TGCAGGACCCCATCTGGCTGCTGATGGCCAACACTGACGACAAGGTCATGATGACCTATCAGCTGCCTGTCAGGTACGACACAGTGATGAAAATGATGCA	47.102	47.3988	No	3	21.2	Yes	LG3	10715740	10715821	96.3	LG3	11287274	11287350	97.4	groupVII	4000208	4000288	98.8	18	15190795	15190870	93.4
7158	CATGCCCCCCTGCCAGCAGTCCTGGCAATGCGCTCTGACACACTGCCTGCTGTTCAGAGGTTTGGGGCATAAAAAGGTCCTTACAGCAACGATCGTCCAG	73.5051	67.1438	Yes	23	16.49	Yes	LGx	8148547	8148614	92.6	-	-	-	-	-	-	-	-	-	-	-	-
7173	TGCAGGCTGAATGTTGGGCGCCTTCACCGTAACATAATATGCTGATTCACATTTGAGATGTTTGCCTGTACTGTACCACCAGCGGAAGATGTCCTCCGTG	117.98	105.789	No	2	8.37	Yes	LG2	2136348	2136420	97.3	LG2	9952228	9952300	91.8	-	-	-	-	10	2151339	2151434	91.7
7198	TGCAGGATACTGTCCTTTGCTTATCTTTCTCCATTTTCTCTTCATTCCTCTTTCTGTCAAGGGGTAGGGCAGGTTGTACTTTTTAAACAAAACAGATCAT	28.2447	37.9959	No	23	0	Yes	LGx	10875875	10875975	93.1	-	-	-	-	-	-	-	-	-	-	-	-
7206	TGCAGGTTAATGACTGCGCAGGCTGTGAACATGTGGACGCGCAGATGCAGCTGCTGCCAATCTGCACTAGTTTCCATCACTGTCGATTGAGCCTGCTGTC	43.3434	48.5645	No	11	17.75	Yes	LG11	2879628	2879727	90	-	-	-	-	-	-	-	-	15	2261424	2261521	87.8
7207	TGCAGGGTTTTCTTCCATGTGTGTGACTACCGGGATGGTTCTGTTGGTTTAGAAAAGTTGACTCAGTGTGGGAGCTGGTTGCTACTGAGTCAGAAGCCTG	23.6392	16.7514	No	13	104.29	Yes	LG13	23445630	23445727	90.8	LG14	25546703	25546788	86	-	-	-	-	-	-	-	-
7228	TGCAGGAGGCGCACCCTACTCCAGTTTTTTACGATCAGATGAGCTCAACGTTTGCAGGCCAACTGTTGCATCAGTTGCACTCAGAGGTTACATTTTTTTC	72.3939	65.9062	Yes	2	38.12	Yes	LG2	22241866	22241964	93	LG2	4940453	4940528	93.4	-	-	-	-	-	-	-	-
7248	TGCAGGTACAGTAAGTCATTTTCATAGCTGAGGTTTCTCCTCTGCACACTGTCGTAACCTGTGTGGCGTCCTGCACGCTACCTCCACCTCCAACAAATAT	76.7576	57.6239	No	20	0	Yes	LG20	21556033	21556118	93	LG12	28565139	28565224	89.5	-	-	-	-	-	-	-	-
7250	TGCAGGGGAATACTGTGGAAGACATCTGCCGCTATGGTTAGCATTACCGACTGTGGGCATTAGACTTGACTCAGTATCTACACTCAGAGCAGACACACAT	83.8485	55.776	No	7	76.34	Yes	LG7	11247242	11247286	95.6	-	-	-	-	-	-	-	-	-	-	-	-
7269	TGCAGGAAAGAACAGTCAATCTGACAAAGAAACTGTGAAAAAAATGAGCTTGTGCTGCATGTCAATGTTGTTAAATTAATGGATGCACTCCATATTGTTT	28.2143	20.8975	No	16	49.17	Yes	LG16	11139119	11139158	97.5	-	-	-	-	-	-	-	-	-	-	-	-
7277	TGCAGGTACTGTAGAGTCTCATTCAAACGTAATCAGTGTATTTAAACTTGCTGTCTTCACTGCTTCATTGCATCTTACCAACATCCCAAGTGACGCGATT	99.899	99.2534	No	1	34.68	Yes	LG1A	18249597	18249689	95.7	-	-	-	-	scaffold_27	3674413	3674474	88.7	-	-	-	-
7288	CATGCTCCTTTCCAAAGCCTTTCTTGGCGTACGCCCTGAGCCGCAGTTCCTGACCTTTGCGAAGCTTCACCAGCAAAATGTCTGTGTTGTGTCAGTTAAT	45.7677	45.7934	Yes	6	13.71	Yes	LG6	25530386	25530481	93.8	LG7	4458432	4458512	91.4	groupXIX	682525	682595	90.1	6	22715141	22715222	86.6
7291	TGCAGGTGGTCAGTCATGGAATGCTCCCCCTCCGGGCTGCCTCCCGTGGAAACGTGAGCACTGGGTGAGGCGGCTTCCACCGTGCTGTCCTTCGAGGAGA	101.889	102.887	Yes	12	29.41	Yes	LG12	10193430	10193529	87	-	-	-	-	-	-	-	-	-	-	-	-
7304	TGCAGGGTGAAGAGGCAACACGAGTCCTCTAGACGATAAATCTGACCAACAAACAACAGATCAAAGATTTCTTAGGACTGAGCAGCAACAATTATAGGAC	48.2245	40.723	No	16	43	Yes	LG16	1042879	1042929	98	-	-	-	-	-	-	-	-	-	-	-	-
7311	TGCAGGCCCAGCAGGAGGAAGTGCGCAGGGTGTTCTGGGCTGAGTGTGTCAGGCCCAAGGAATATGTCCGCGAGTATGATAAATATGCCACACTGGTATC	141.439	108.4	No	15	46.23	Yes	LG15	5159245	5159341	94.8	LG16-21	31321130	31321224	90.5	-	-	-	-	-	-	-	-
7348	CATGCAAACTGGTGAGTCCTGCCGAGCAACGACTGGAATCCATCCAAAAATCACTTCACCTGCCAAGGACTGTTTGTTCACACAGCAGCTCCTCTTGTTT	44.3505	57.0119	No	18	76.06	Yes	-	-	-	-	-	-	-	-	groupXXI	306309	306348	97.5	-	-	-	-
7375	TGCAGGAGGTGAATGCCACCCCGGTGAGGTTCATCTCCGACATGCTGGCGGAGGACTCCTGGAGCCACGTCTTCATGGACACACTGGCACCCAGAGGCTT	100.939	107.766	No	14	64.61	Yes	LG14	15259999	15260098	89	LG10	11350732	11350829	86.7	groupVII	21360306	21360405	90	-	-	-	-
7378	TGCAGGATTTCAACTTACAACCTCTTGTGTTAACAGCGGCACACTGTAACCCACTGAGAAAGTGAGGGAGAACAAACAGGAAGTAGAGCCAACAAATCTT	110.313	100.066	No	18	56.89	Yes	LG18-21	3892128	3892198	90.1	-	-	-	-	-	-	-	-	-	-	-	-
7392	TGCAGGTGTCGGGGTGTTGTTGGCGTGTTGTCTCCGGTGCTGGAGGCCCCATTGAAATGCCAGCTGAGTGTCTGGAAGAGAGACAACCTCACTGATCAAT	118.455	108.432	Yes	22	106.89	Yes	LG22-25	10016777	10016870	95.7	LG20	14857932	14858017	94.2	-	-	-	-	-	-	-	-
7399	TGCAGGGCATTTTTCTATAACCTGACCTTGCCACAGAGCGACTGTTGGACACGATTATGGTGATGCAACCACTGTTTCTGTGTGTGTGTGTGTGTGTGTG	107.253	89.699	No	12	59.41	Yes	-	-	-	-	LG19	23573786	23573885	95	-	-	-	-	22	23845493	23845561	91.3
7429	TGCAGGGCAGGCGAGAGAGGATGACCCCGTGCACTTCAATTTGACCTTCTGCTGTCTAGTAGCAGCTTTCTGGTTTTCCTTCTCCGCAAGATCAATATAT	22.1224	18.2255	No	10	74.52	Yes	LG10	17402373	17402471	87.9	-	-	-	-	-	-	-	-	-	-	-	-
7487	TGCAGGAGCCATTTCATACAATCATGGTCTTTTCAATCTTTCTCAGATGGTGTGATGAGAGAGTGATGTACTGCAGGCAGCATCATCCAAAAATCTCATT	86.4141	94.3173	No	12	13.98	Yes	LG12	13338745	13338844	91	LG19	3598417	3598500	88.1	-	-	-	-	-	-	-	-
7496	TGCAGGAGCAAAGATTTGCTGCTTGGAGATGCAACGTAGGAGCTGGATCAGGTCAGAGATCACAGAGGGTTGATTCGAGGAACTGTGGAGCAGAGCTTTG	69.5657	80.3626	No	19	48.22	Yes	LG19	9174941	9175033	87.1	-	-	-	-	-	-	-	-	12	7342292	7342342	92.2
7497	CATGCAGCGGAGATGTTTGTGAGGTGGAAAGCTGTGGAAACACGCCGGCTTGTTTTTTCCCCTCCACCAGACTGGCACTGATCGTGACTAATGTTTTCCT	50.2755	28.4926	No	9	43.64	Yes	LG9	19820980	19821075	92	-	-	-	-	-	-	-	-	-	-	-	-
7504	CATGCTTATTTTGGGAATGTTATAATTGGGTTTCTGATGCAGATTTTCTTGACATTTGGGAAAACTCAAGTCAGATCTGAGTGTGCTCCACACTACTGGC	86.101	96.0813	Yes	13	78.9	Yes	LG13	20244194	20244293	95	LG14	19900226	19900305	88.8	-	-	-	-	-	-	-	-
7530	TGCAGGATGCAGAGCCGCTGCGAACATTATAGGGATAGATATAAATTTGGACAAGCCCCTCGCAAAGTGTAATTGAATGTAGTCAGGAAAGCCGCCCCTG	57.9495	43.2469	No	10	90.89	Yes	LG10	6616442	6616516	96	-	-	-	-	-	-	-	-	-	-	-	-
7532	TGCAGGTGTACGTCCTTGCATTCCAACGGGATATCTCTGAGGACCTGGAGGACCATAACCCTGGCCAGGGTAACCGGGCCCCTGTTGTGGGCCTGTGGGA	107.071	108.831	No	16	100.79	Yes	LG16	13449584	13449681	88.8	LG11	672259	672340	86.6	groupXX	8149016	8149111	88.5	-	-	-	-
7536	TGCAGGAAGCAGGTGAGAAAGGCCACGTTGGTCTTCCCATCCCTCTCCGCCCCCTCTGCCAGTTTGCCCACCATGTCGGCGTTGCCCGAGGCGGTGGCCA	19.8022	17.3367	No	13	11.42	Yes	LG13	7309329	7309428	93	LG14	3039048	3039147	90	groupI	1760094	1760193	91	-	-	-	-
7557	TGCAGGTGGAAAAACAACTTTCGGGCTAAATGTCGATGTTTACTAGTTGTGGATTTCACAGCTGGTTAAAGGTTATTGAAGCAGGTGTTTTTCAGCGCCG	59.1414	61.0841	No	16	30.02	Yes	LG1B	10863785	10863862	89.7	-	-	-	-	-	-	-	-	-	-	-	-
7566	TGCAGGGAGGCTGTGCTAATGCAATAAACCGCTCCAGTCATTCCAGGCAACTTTCTCAAACTCCGAACAGATTGTGCTGCCGGTAACGACTTTGAGCTCC	76.1414	58.6012	Yes	16	13.73	Yes	LG1B	13311641	13311725	90.6	-	-	-	-	-	-	-	-	-	-	-	-
7576	TGCAGGTCGGCTTCTACGAGATCATCCGCACCCTGGGGAAGGGGAACTTTGCGGTGGTGAAACTGGCCAAACATAAAGTCACCAAAACACAGGTCAGCAG	57.6768	58.9856	No	15	86.58	Yes	LG15	16038509	16038605	96.9	LG16-21	13466378	13466475	90.8	groupXVI	7770451	7770550	92	21	5151516	5151615	91
7618	TGCAGGATCTGGATGCCCTCCTTGACGTCGCGCAGCTGCTGGCTATAGCGCTGGATCTTGTGCTCGATGTCGGCCAGCTTGCGGGCCGTGTCCATCTCCA	13.8352	8.21958	No	1	33.76	Yes	LG1A	18787731	18787828	95.9	LG5	27880528	27880621	91.5	groupXVII	6327472	6327571	98	5	7172279	7172378	95
7696	CATGCGTTCTTTGAGTTGTTTGCGGTGTTTACACATAACAGTGCGATCGTTAGAGTGTATCACGCGTCAGGGGAACTGGGAAACAGCGAGCACTAAGAGG	97.7576	83.7724	Yes	15	105.47	Yes	LG15	22007919	22008018	95	LG16-21	4125562	4125639	89.7	-	-	-	-	-	-	-	-
7730	CATGCGTTTTAAAATCAAAACTTCACTTCAGTCCCAGCCATGCTTTTAGCTACATCGATCTGTCGGCTATGTTATCTGGAGAAAGTTTATATGTTTGTTT	56.9796	56.566	Yes	12	27.77	Yes	LG12	10465237	10465295	91.7	-	-	-	-	-	-	-	-	-	-	-	-
7759	TGCAGGACGAGCAGGATTTCAGCCCCTCTCCGGTATTTGAGAAGGAGTACCTGTTGGATGGAAGACTGATGGAGAACAATCATATCGATCACCAGAAAGG	103.626	85.1947	No	12	13.98	Yes	LG12	8521880	8521958	94.9	-	-	-	-	-	-	-	-	-	-	-	-
7765	TGCAGGGGGTAAATGTGGGTACAGATAGCATGGGGGGTGACGCTGGTGGTGATGGTGGCGATGGCAGCAGGGGTGCTGACGGAGTCGGTAGAGAGAGTTT	95.7677	76.2482	Yes	16	36.07	Yes	LG1B	9069172	9069267	89.7	-	-	-	-	-	-	-	-	-	-	-	-
7811	CATGCGGGAAAACGTCTGGGCCTCTCGGATAGCTGTTTTCCACTTCTCTACCGCTGTCGCTACCTAAGAGGAAGAAGGCCAGACTCGTTTAAAATCAGCA	78.7677	62.9838	No	13	29.5	Yes	LG13	12803478	12803546	94.2	LG14	7442596	7442660	89.2	-	-	-	-	-	-	-	-
7813	CATGCCAAATCATACTGCAGTGAATCAGTGTGGAGGCCTCAGTATGAAGCGGTTTTAAGTAAACAAACACCACTCGTCTCTAGCAGAGACTGCCTGCAGC	33.8776	33.9357	Yes	12	3.29	Yes	LG12	4058051	4058137	96.6	LG19	12081997	12082080	94	-	-	-	-	-	-	-	-
7816	TGCAGGGTCTGACATGGCAGAACTAATGTGCTCAGGAACGCCTCAGAGGAGTCTTTGGTCTGTGGAAGTGTGAATAACAGAGGGCAGGGGGAAAATGGAC	20.0879	20.6686	No	4	66.79	Yes	LG4	15625234	15625328	94.7	LG23	16911957	16912050	85.1	-	-	-	-	-	-	-	-
7850	TGCAGGGCAATACTTTTTGGGAGGAGCCGCTCCGATGACTTCATGTTGGCATGCGTTTATTTAGGCCACTATAACAGCATTGGGGGAATATAGACTCATT	21.4021	12.8685	No	11	13.95	Yes	LG11	11591675	11591756	90.6	-	-	-	-	-	-	-	-	-	-	-	-
7908	CATGCGTGTTTACCTCCATGCACACGCACGCACACGCACGCTCACGCACGGCCCTATTTAGGCCAGCCACTATAGCTCCACAGACAATACAACCTCATCG	33.0323	44.8402	No	8	29.65	Yes	LG8	8049426	8049491	89.4	-	-	-	-	-	-	-	-	-	-	-	-
7916	CATGCGGATACGCTCAACTTATAAGTGATATTGAATTTTAATTTAGCCATCCACATCTCCTCAGTGTGAGCTGCCAAACTCCTTATCTGTGCCCATTACT	42.6531	45.3252	No	3	61.52	Yes	LG3	4199412	4199494	86.7	-	-	-	-	-	-	-	-	-	-	-	-
7921	TGCAGGATGCCTGGCAGCAGGTCAGCAAAGTGCTTCAGCAGTGCTGTGTTGCTTTCATTCGACAGAACAAAAGAGGCTGCAGCCCGAGCCGCCAGGGTAC	76.2424	67.5364	No	24	0	Yes	LG24	11651976	11652075	89	-	-	-	-	-	-	-	-	2	30028673	30028767	84.2
7959	TGCAGGACATGCTGCAGCACTACGACTTCAACAAGTTCCCGTCTCTGAAGATGAAGCTGATCGAGTCCGTGGATAAGATGTTGGCCACAAAGATCGCCGT	125.424	100.264	No	12	60.54	Yes	-	-	-	-	LG19	24739825	24739916	88	-	-	-	-	22	1786692	1786791	95
7962	CATGCAGATTGTTTTAAGCTTGCATGAAAATGCAAATGGTAACACAGGAGTGGGTTACGCAGGACAGTGCAATTTCTCAGGGGTGATGATGGGGTTGCTC	73.6327	63.3533	Yes	8	62.14	Yes	LG8	10365445	10365483	100	LG4	16410959	16411002	95.5	-	-	-	-	-	-	-	-
7976	CATGCATCTAGCAGTTTACATGTTGTGTCTGTCCTACAGCAGAGCAAAACACATGCTGTTTTGAGCAGCAGATCAGTTGTGACAAATAGCTGAACATAAA	123.535	109.05	No	19	41.91	Yes	LG19	10625206	10625275	91.5	LG7	16619375	16619409	100	-	-	-	-	-	-	-	-
7983	TGCAGGGTTGGACCGTTTTCCTGCAGCACAGATTTACACAACATGACAGCGTGCTGCCTGCAGCCTCTGCCCGACTAAAATAACCATCTGCACCGAGTAT	65.6364	55.3483	No	11	20.35	Yes	LG11	10813852	10813943	92.4	LG13	20068967	20069029	90.5	groupVI	9356408	9356496	88.9	15	21442964	21443028	89.2
8027	CATGCTAGAGGATTAACAAGATTATCAATTAACACCATATCTGAACATCCTGCATCAGTCCGGACTCCGACTGAGGCAATCTCCAGGTGGAGTCCGGACT	116.495	102.599	No	14	64.06	Yes	LG14	12850937	12851000	96.9	LG10	8621306	8621349	100	groupVII	17940178	17940242	93.8	-	-	-	-
8037	TGCAGGCTGTGTGTCCCAGCTTAGCCCAGTACAGTAGAACCATGCTGGGCTGTTATTTAAAAGTCTCCCCGAGAGCTCCATCACTCTGATCTCGAGCCAG	127.152	110.135	No	17	68.05	Yes	LG17	15982774	15982861	95.5	-	-	-	-	groupXVIII	8981739	8981802	89.1	-	-	-	-
8044	TGCAGGGTGTCAGCGTTCTGCTCAAGAACACTTCAGCTTGCTTCAGCTTCAGTCTGCCTGCTGACAAGGTCCATCGCTCTATTAAAGGATGTTTCTCCTA	64.0606	54.6872	No	20	67.47	Yes	LG20	24539779	24539820	95.2	-	-	-	-	-	-	-	-	-	-	-	-
8056	TGCAGGGCGCTCCAAAGGCTCCAATGTCGTCCTCGGTGCTAATCAGAGCCATTCATCAGCACCTCCACAAAGACTCCCTCCAACACAAACACACACACAC	67.1111	62.3517	No	17	68.05	Yes	LG17	3214492	3214567	96.1	-	-	-	-	-	-	-	-	-	-	-	-
8067	CATGCTGGCCTGTTTTACCTAAGCAGACAGCACTCTCATTTGTTCTTCTCCACTCTTCCATTAATGTGAGAGGAATAAACCGCTGATATCGCTGTGTGAC	103.212	97.3215	No	13	96.85	Yes	LG13	24455452	24455551	89.2	-	-	-	-	-	-	-	-	-	-	-	-
8088	TGCAGGGCAGCGATGCACAATGAAGGAGAAAGAACAGTGGGGAGAAGATAAAAGATAAAAGGAGAGAAGGAGGAGGAGGAGCGAGCAGGGGAAGTGGTGA	47.5	53.3426	No	7	61.54	Yes	LG7	14729566	14729640	96	LG6	20814696	20814790	86.1	-	-	-	-	-	-	-	-
8126	TGCAGGTGTTTCCACGACTCTGAGCTCGACTTCACTGCATCTGTTTTGCATGAGAAAGAGACAGACATTGAAATGGTGAGATGATGCTCGAGCTTTGTAG	24.6979	21.4491	Yes	17	0	Yes	LG17	5651568	5651652	92.9	LG15	23844368	23844453	91.9	-	-	-	-	-	-	-	-
8138	TGCAGGCCAATCTGGATGAGAAGTGAAGACTTTGGTTTGTCAGGGTGTCCTTTTCTACATCACCCAGGACCCCTAACACACACTCACACACACTTATCAG	13.9884	7.64121	No	18	70.76	Yes	LG18-21	3049165	3049250	93.1	LG9	4995911	4995971	90.3	-	-	-	-	-	-	-	-
8154	TGCAGGGTCAGTTGGTCAGAGGGTCAGCAAAGCAATAAAAGCAGGAGTCAGTGAGGGTAAACATCAACAAACTGTAAAACACTGCTCACTCACGCCATAG	14.3523	11.5112	No	6	12.17	Yes	LG6	3058288	3058378	92.3	LG7	48480269	48480320	94.3	groupXIX	18845233	18845277	95.6	-	-	-	-
8184	CATGCTGGCTCACCTTTCTGGCTTGCTAAGAGTAGTTATAGCAGCAATCTGTTGGCTAAACTTCACTCTGGCTGGCTTAACAACCACTCTCTTGCTGATT	90.9899	75.0777	No	7	81.51	Yes	LG7	9162890	9162988	87	-	-	-	-	-	-	-	-	-	-	-	-
8220	TGCAGGAAAACCACGAGTCTTTGCACCCCTGAGTTACAACACTGAGCGGGACCATGTGTCTCTGTTAGAGTCAGATGAAGTGGCACCGGGTCGTACATCA	50.5612	52.5787	No	16	28.53	Yes	LG1B	11162898	11162980	94	-	-	-	-	-	-	-	-	-	-	-	-
8237	TGCAGGCATGAGAGGATTTCGCAGAGGGGTTTATTAGGCACTATTTTACCAATGATGCATTTGTTTGAGGTGCTGTGTGCACACAAAATGAATACCTGAG	32.7273	37.1423	No	14	61.43	Yes	LG14	17477194	17477287	84.5	-	-	-	-	-	-	-	-	-	-	-	-
8241	CATGCAGGGACATAAAACGACAGGACGGAGACTGTGAGACTAAAACAGGAGAGTAAAGGCTGTCATTGTGTCTGAAATCACCTCATTACTCAAACAGTAA	28.8384	27.392	No	10	81.88	Yes	LG10	18665063	18665099	97.3	-	-	-	-	-	-	-	-	-	-	-	-
8251	TGCAGGTCTCAGGGATCAGAGTGACATCTTCATTTAGATACAAGGACAGACATGCAGAGATTGAAAGCGGCTTAGAAGCACTTAGAGTTACTGCGTGTGT	66.7879	68.5332	Yes	15	64.42	Yes	LG15	10693697	10693745	91.8	-	-	-	-	-	-	-	-	-	-	-	-
8257	CATGCACCATCTCTGCTCTCTCAGACGGCCTTTACATCATTCGAGCCTGAGAGAGCTGGGAGGAGAGCGCGCTTCATGCTCAGAGAAGGAGAAATAAAGA	55.9798	67.3377	No	4	75.16	Yes	LG4	3162719	3162816	85.7	-	-	-	-	-	-	-	-	-	-	-	-
8269	TGCAGGAGGAGAACGTGGAGCTGCGGGACCTGTGCTGCTTCCTGGACGACGACCGGCTCAAAGTGAAGAAGCTGGCGAGGGAATGGCAGCTGTTCGGGCA	44.051	37.8092	No	2	9.1	Yes	LG2	5658607	5658706	98	LG2	14020245	14020344	95	groupIV	5477294	5477393	95	10	7489754	7489853	90
8305	TGCAGGGTAAAGAGACAGCTAACTGATCCTTTTAGACCAATGTCAATACTGATACCCATCACTGTTTGCACTCCCAGCAGGGTCCATGGCCTGCCTGTAA	62.9796	66.2359	No	5	108.23	Yes	LG5	7315868	7315967	98	LG1	19851498	19851597	98	groupII	16097001	16097100	93	3	26905803	26905899	90.7
8371	TGCAGGGCATTGACCACTTTGATCTGGTGCTCCTCTCCCAGAGCCTGCACACAGTGATGGAACAGAGAGTTGATGTTGTCCTGGATCCGCTGAACCTCCT	35.1735	41.0765	No	7	80.22	Yes	LG7	9779006	9779105	98	LG6	25672822	25672901	95	groupIX	11022932	11023026	94.7	1	31860634	31860713	88.8
8376	CATGCATTACACACAGTCACCTTGTTCAAGGCCAGAGATAAATAGGTAATTTATTGACAGGGGCGGCTTTCCTGACTACATTCAATTACACTTTGCGAGG	43.1313	36.5116	Yes	10	96.11	Yes	LG10	6616385	6616484	95	-	-	-	-	groupIII	10005388	10005464	89.6	-	-	-	-
8390	TGCAGGATGGGGCTCCAGCCGAGCACCGACGAGCTCATGAACACCATCCCGTTCCTGGACACCGTGGCCGGGGAGGCGTTGTCGATGTTGTGGGGCTCAA	70.1515	67.8163	No	18	7.31	Yes	LG15	21048386	21048485	95	-	-	-	-	-	-	-	-	-	-	-	-
8417	TGCAGGAAGTGAGTGCATGAGAAAAATGAAAACGAGAGCGTAGTAGTTACAGGTTGTCTTCATGTGTTGTGTAGCTGGAAGTGATGGGCAGCTCCACATG	20.3483	28.2554	No	16	60.23	Yes	LG16	21469546	21469584	97.4	-	-	-	-	-	-	-	-	-	-	-	-
8428	CATGCACTTTGGCAGCAATTTGACCAGCTGGGCACAGAGATGATTGTTACCAAAGCTGGAAGGCAATTATAACATTTATATTTCTATTCCTCATGATTTT	48.7041	49.1808	No	13	15.33	Yes	LG13	8021250	8021337	90.9	LG14	5114881	5114940	96.7	-	-	-	-	-	-	-	-
8471	CATGCAGGTGAAGCTGCACGTTCTGTCTGCGTGGAGAGCTGAAAAATCGCACTTACTGTTGCATGAGCCAGCCCAGGGGGTGTGCGATGGAACCAACAGC	29.1354	28.8351	No	20	2.59	Yes	LG20	3510687	3510736	98	-	-	-	-	-	-	-	-	-	-	-	-
8489	TGCAGGCTTTATCGAAAGCGCCTCGGCTCAGCAGAAAAACACAATCTCCGGGAAATAATTGGCCTGACATGCAGATACACAGCAAGATGGAAAAGGTGGA	147.354	116.96	No	21	1.1	Yes	-	-	-	-	LG8-24	2934499	2934578	88.9	-	-	-	-	-	-	-	-
8541	TGCAGGGTCTGCAGGGTTAATTTGACAGGCTGTCTGAGACTGCTTGGCCTAATTATGGAGGAGATAGTACAGAAAGTAGACTAGCATGTTCCTTGGAGGA	32.5918	32.9354	No	6	73.46	Yes	LG6	6026763	6026854	85.3	-	-	-	-	-	-	-	-	-	-	-	-
8544	TGCAGGCAGTCAGGCAAGCATCAGCTAATGCTATTACTGCTCCGTCTGCTCGGCCATGTAAGTACACACACACACACATGGACTCCCACTGTGCTGCACC	18.4848	12.5441	Yes	3	40.06	Yes	LG14	2379176	2379232	98.2	-	-	-	-	-	-	-	-	-	-	-	-
8558	CATGCTGTTTATTTGTGTACCCGCTTTTCCTTCTCAATCAAACTGAATGGAATTTTTCTTGCCAGGACTTGGCCCATGCCTCTGAGATATTTGGATCATT	97.7071	57.5654	No	16	48.35	Yes	LG16	5102211	5102309	93	-	-	-	-	-	-	-	-	-	-	-	-
8587	TGCAGGCATGAAAAGAAACCCAGCGTGGATCGAGACTTTCAGCGTCCAATTTTTGGGGTCTGTTGAGGTACCGTATCACCAAGGCAACGGCATCCTCTGC	99.4141	77.6667	Yes	6	63.13	Yes	LG6	8336461	8336558	91.8	LG7	42451877	42451968	93.5	groupXIX	15767477	15767569	90.3	-	-	-	-
8598	CATGCATCTTTTTTTTGCGCTTTGAGCACCACAAGACAAAGTGCCATCTAGTTTCATTATATTAGAGTGAAGGCAGACATCTCTACAGCCGATACCTCAG	63.7755	50.0084	No	8	15.86	Yes	LG6	7970834	7970906	87	-	-	-	-	-	-	-	-	-	-	-	-
8652	TGCAGGTTCTGGTATCCCAGAGATGAAGACCATTCTCAGAGGAGTTGTGCTGAAAGAATACCTCACCTTTAAAACGTTTGTGGCCAAAGTCATCGGCCTT	13.6593	11.1058	No	13	7.25	Yes	LG13	6195180	6195272	91.4	-	-	-	-	scaffold_393	10302	10384	89.2	-	-	-	-
8675	CATGCTGGGTAAAAGTACAATGTAAGAGCTACTGGTTGGAGAAGAAAGGAGGTACTAACCACCAAGACTTTGGCTGTCAGGTGGTTCTGAAAGGCAGACT	22.1075	20.3894	No	6	6.61	Yes	-	-	-	-	-	-	-	-	-	-	-	-	6	18488744	18488795	92.3
8710	TGCAGGGGAGCTGTTTGCCCAGGCACCAATTCAAGAGTATCCTGGCATAGCAGTGGAAACGGTCAGCGACTCCAGCAGATACTTTGTTCTGCGGATACAG	85.6364	77.5819	No	9	63.94	Yes	LG9	71545	71644	88	-	-	-	-	-	-	-	-	11	14000215	14000314	87
8827	TGCAGGATGCTTATACCTTGTTTCTGACTGTAGCTCCCCGATTCCTCAGTATATCTCGTATCCCTTTGACTTTCCATTGTGCCCCGGGTCAACTGCTGTT	136.424	116.662	No	4	90.38	Yes	-	-	-	-	-	-	-	-	groupVIII	10562929	10562985	91.2	-	-	-	-
8848	TGCAGGAGCAGCACCGCCAGCAGATGCAGCAGCTCCAGATGCTGCACCAGAAACAGCTCCAGTCTGTGTTACACCACGGCAGCAATGCTAATTCGTACGG	66.9394	76.0999	Yes	17	34.55	Yes	LG17	10931808	10931899	94.6	LG15	16895715	16895802	94.3	groupXVIII	10396546	10396631	91.9	24	737211	737289	96.2
8880	TGCAGGTTGTTTTCCACCTGCTCAGGTAGATCAGCTTCACAAACACCTGAGCAAGAGCAACATGATCTGACAGACAGGCAGAGATAACCACCATGATACT	53.6667	41.9498	No	22	0	Yes	LG22-25	586345	586433	93.3	-	-	-	-	-	-	-	-	-	-	-	-
8905	CATGCATGTGTTGACTGTGCAAGCTCAAGTCATCGGCCCACTCTCATTCTTCCCTTTGACTTTGGATCATGACAGAGTCCATGGAGGACGACTGCGCAAT	15.9111	9.4876	No	22	97.13	Yes	LG22-25	12122930	12123021	89.1	-	-	-	-	-	-	-	-	-	-	-	-
8944	CATGCAGGAGCAGATGGACCAAACTACTCATTCTCGTATTTATGTGGAAAGAACTCTAGCCCTTATAAAACCAGATGCCATCCACAAAGCTGAGGAGATT	28.2551	17.8737	No	2	26.22	Yes	LG2	9834002	9834069	88.2	LG2	19726569	19726634	92.4	-	-	-	-	-	-	-	-
9007	TGCAGGCACCTCTGGGCTACGACAAGTTCAGCTACTCGTGGCGCAGCAAGAAGGGCACAAAGTTTCACCAGTCGCTAGGAAAGCATTATTCCTCCAGCTA	46.8384	53.666	Yes	19	91.94	Yes	LG19	4516329	4516422	95.7	LG7	9519110	9519203	88.3	scaffold_197	50982	51034	96.2	12	1458226	1458281	94.6
9027	TGCAGGAGGAAACAACACTGGCTGTTACTATGTCACTGGTTACCACACATGTTGCTATAGCAACCGATGCAATATGGCTGACTGTGTTTCTTTCTATTTC	33.0404	30.202	Yes	12	43.84	Yes	LG12	16198370	16198454	94.1	LG19	6199708	6199793	86	-	-	-	-	-	-	-	-
9039	TGCAGGTCGTTCTGCGGGTTCCAGTCAGAGTCAAAGATGATGCAGGTGTCTGCGGCTGTGAGGTTGATCCCCAGGCCGCCAGCTCTCGTACACAGGAGGA	175.657	129.946	No	5	115.27	Yes	LG5	5826324	5826423	95	LG1	21452812	21452911	90	groupII	17431725	17431824	92	3	28825135	28825220	90.7
9212	CATGCATGTGTGTGTGATCATTATGTCGTGATCTGAAGCCATCTGGGTTGGCTGGCTCATTTGCATTTGTGGTGTTAACCGTTATAAATATTCATGACCA	31.4343	21.8964	No	12	22.82	Yes	LG12	5939178	5939271	96.8	LG19	14147766	14147857	91.3	-	-	-	-	22	18617805	18617882	88.5
9244	TGCAGGTTACTAATGAGTCGCCGCATGCGAGGAGGGCCGCACACTGCTGCCTTTTAGCCCCGACACTGTTTGGCCTTTTCCCTGCCAGTCAGGAGTCATT	20.4783	11.1192	No	4	63.7	Yes	LG4	16987087	16987186	97	LG23	18682676	18682772	87.9	-	-	-	-	-	-	-	-
9393	TGCAGGCACACATAAAATGGAGTGCACGCATCCTGCCCGGGGTGACCGCAGACAGATAATGGAGGGGATTCAGTACCCCTTTGGAATCACGTCCTTTGGG	95.9394	101.544	No	11	35.13	Yes	LG11	5187517	5187609	92.5	-	-	-	-	-	-	-	-	-	-	-	-
9434	CATGCCACACTTGATGGTGCCCTTCGATTTTCCAAAATTAGAGCCTTTGGTGTAAAACAAACATGCCTGTGTGTACTGCATGTTTGCTTATGATTATGTG	48.3434	37.2052	No	20	0	Yes	LG20	6966063	6966165	85.4	-	-	-	-	-	-	-	-	-	-	-	-
9454	TGCAGGACCAGCTCAGGCACCCACTGGTCCAGGCGTCGGCTCTCCTGGCAGTAGGTCCCCACCTCCTGTAGCCTGCAGTGATCGGCCTGCGGGTTCTGGG	108.788	99.3737	No	12	37.6	Yes	LG12	16619344	16619441	89.8	LG19	6777615	6777712	87.8	-	-	-	-	-	-	-	-
9532	TGCAGGCACCTTTGTGTGCCAGCGTGCGTGTGTGCGTGACAGAGGAAGAAAGAAACACAATGCACTTAAACATGCACATGTGTTTGTGTACTGTATGCGT	18.2222	15.2829	No	16	65.69	Yes	LG16	6216438	6216512	86.7	-	-	-	-	-	-	-	-	-	-	-	-
9595	TGCAGGAAGAGTCGGAGCAAACTGACCGCTGATGCCAAGTCCGCCTCCTTCTCTAGCTCCACCTCCTCACCGCTGTCATAACGCTGGCGCAGCCAATCCA	100.333	87.8052	Yes	2	57.61	Yes	LG2	25639165	25639264	96	LG2	8578666	8578765	90	groupIV	1413845	1413944	93	10	861328	861427	85
9634	TGCAGGTCTTACATACAACAAAACAATATCAGCATCCGCAGAGCCTCACTATAGTGTCTGCACACTCGTGCAAACACACAGCCACAGTCTAACTCCTTCG	21.5455	13.6884	No	13	85.76	Yes	LG13	22382689	22382740	94.2	-	-	-	-	-	-	-	-	-	-	-	-
9642	CATGCACACTTGCTAGATTGAGCTCAAATAAATTCACGATTTAATAGGACTCCAGACAAAATCTGTGCTCAGAACCAATTTCAAAGCGCCCATTTCGGGG	59.6768	64.9393	Yes	4	17.93	Yes	LG4	23550799	23550898	98	LG23	7159435	7159515	95.1	groupVIII	2987548	2987639	90.3	-	-	-	-
9825	CATGCCTGCGCTCGGCCTCATTTGCATCCTTGAACTACGCCTGTCTTCGCATATGCTAATGACGGGCTGGAGTGGGAGAGGAGGGACGGGAGAGGGTCGG	32.8384	27.1198	No	24	35.69	Yes	LG24	4537101	4537196	91.7	-	-	-	-	groupI	21304438	21304506	88.4	-	-	-	-
10000	CATGCGGTAAATACGCCGGCAAATCACTTTTTATTCTCATCCTCAGATGACCCGGCCCTGCTACTAGTTGTAACTGATGATTTATTAATATGTTAATGCC	13.5595	9.71318	No	10	96.11	Yes	LG10	17253704	17253765	88.7	-	-	-	-	-	-	-	-	-	-	-	-
10068	TGCAGGCCTTACCAGAGGACGCTCCAGCAGAACTTGTCTCTGCTCAGCCTGCACCAGAACCCAAGAAAGAATCACAGGTAGCCTAGCATGTCTGTCTATC	59.0505	45.448	No	14	75.7	Yes	LG14	8914308	8914407	96	-	-	-	-	-	-	-	-	-	-	-	-
10079	TGCAGGAGCTCAACGTGTATTAGCACAGCTTTGCCACAAGATGGCAGCATAATATAAATGACATGTTCATTATTTTTTCACTGCTCTGTTGATGACTTGA	82.3232	75.8351	Yes	20	24.66	Yes	LG20	14620721	14620829	85.3	-	-	-	-	-	-	-	-	-	-	-	-
10091	TGCAGGGCTAACCGGGAGGGAAGAGAGGAGCAAAAGATCCGTTTGTACAGAAAGATGAAGCAAATGTTGACTGTCACAATGTTATCCTTTGAGCAGAATT	13.6386	10.6297	No	5	25.45	Yes	LG5	1722786	1722879	89.4	-	-	-	-	-	-	-	-	-	-	-	-
10122	TGCAGGCTCACTGTCAGGGTGGTGTTGCCATCAGGGCAGATACCGGGGATGCGGAAATGTCCGTTGTGGTCAGTGAGGGTAAGCAGTTTGTCAGAACGAA	55.2929	36.5924	No	5	31.86	Yes	LG5	16803151	16803250	93	LG1	9406109	9406178	91.4	groupII	9006699	9006784	88.4	3	16880316	16880397	87.8
10154	CATGCTATCTGTCTGGTTGACTTGCTTTTTATTTCCCTTTTGGTGAAGTCAGAGATACCAAAGCACGGGCTGAGGTGCGGCCTCCTTTCGCTTGATCCAA	62.303	44.2247	Yes	23	27.04	Yes	LGx	11201288	11201351	98.4	-	-	-	-	-	-	-	-	-	-	-	-
10171	TGCAGGGGAAATCTCTTTTTTTACGAGTACATGCATGTAAAAAGTGACAAGCCTCTGATCTGATGCCTTTCCATTCATCATACCTGCCCCACATCATCAC	97.6667	91.6208	No	15	67	Yes	LG15	13526482	13526567	93	-	-	-	-	groupXVI	9807218	9807278	88.5	-	-	-	-
10241	CATGCACCCACACAAGTACTGTACAGCACACACACACACGTTTTTAAACTCACCTCCTGTGTCCCTGACTGGCTCTCTCTCCTGCTCTCATCCAGGGCCT	12.7976	8.59641	No	7	74.27	Yes	LG7	10516823	10516924	93.1	LG6	25211052	25211120	91.3	-	-	-	-	-	-	-	-
10276	TGCAGGAGAGTGGCAAGGTCTCGCAGTCGAATGTTCTCCTCCCAAAGATCGTGGTTCACACTGACGATGTCAGACTGGCTATCGTCCTCACATGCTGCCA	58.9897	67.2649	No	21	3.45	Yes	LG1B	5126410	5126509	84	-	-	-	-	groupV	10821299	10821397	85.9	-	-	-	-
10292	CATGCCTTCGTCGCTGCTCGCTGTGGACTCTAACAAACACCAGAGAGTAAGTGTTTACTCACCGTACTCACCGTCAGCTGTCCCGTCTCACCTCAGCAGC	78.2323	85.5224	No	24	50.63	Yes	LG24	173661	173712	91.1	-	-	-	-	-	-	-	-	-	-	-	-
10314	CATGCAGAATAGAACAAAATACAAATACCTGGGATGAGTATTCGCTGCTGCCTGTTGTTTTTCTAGTATGATTACGCCACCAGATAAATCTTGTGTTTCT	99.0101	68.4917	No	5	89.8	Yes	LG5	6639207	6639286	92.6	-	-	-	-	-	-	-	-	-	-	-	-
10402	CATGCCAGGGCTTCACATCCACCCCAAATACACACATACGCGCATGCACACAAACACGCACACCTTCTCACTAATGCATATCCATTTGTCTGTGTAAAAG	30.1515	16.6882	Yes	15	44.06	Yes	LG15	5019425	5019478	94.4	-	-	-	-	groupXVI	5451099	5451152	90.7	-	-	-	-
10421	CATGCAGGAAAAACGGTTGGCCTCTGGATCTTTCCACGCTGTACACGCAGGTGACCCAGTACAGCAGCGAGGAGGAGGTCAGCAGCCGACCTGGACAAGG	49.2323	32.0423	Yes	19	118.93	Yes	LG20	8163529	8163610	91.5	-	-	-	-	groupXIII	8741394	8741488	86.3	-	-	-	-
10454	CATGCCTGGCAGCTGCCACCCACCTCCTTCTGGCACCACTACCGCGGTTGCAGACATCCAGCAAGGCATCTCCAAATATTTGGATGCCCTCAATGTGTTC	36.3913	54.9603	Yes	5	98.72	Yes	LG5	5040417	5040516	97	LG1	22303393	22303492	90	groupII	5615509	5615611	85.4	3	29746447	29746539	88.2
10542	TGCAGGCCACAGTCAAGACTTTGGGGAGCGATTGTCAGGTGGCATTACTGTCCCACTAACGCTGCTAAAAGCCAGCTTTTTAACATTATAAAAAAAATTG	52.6061	47.977	No	5	6.52	Yes	LG5	30717911	30718005	93.7	LG1	29413572	29413667	89.6	groupII	3164915	3164999	93.4	-	-	-	92.3
10546	TGCAGGACATTATGTCACTGTATTAGCACTGATCACTGCGGTGTAATGGCCCCCGGTCCCCTCCCACCCTGATTTAGATTCAGCAAAGCAAACGAAGCGT	72.101	59.5996	No	2	13.51	Yes	LG2	10618214	10618311	94	-	-	-	-	groupIV	12072740	12072841	84.6	10	13942794	13942847	94.4
10566	TGCAGGTCACCAGAGAGCTCCGGCCGGAGCCCATTACTCAGGGAGAAGATAGAAAGGCCAGCTCCGGTGGAGGGTCGCTGCAACACTGATTGCACTGCTG	44.9192	51.6252	No	10	92.46	Yes	LG10	3140993	3141090	86.7	-	-	-	-	-	-	-	-	-	-	-	-
10631	CATGCAAATGTCCTACAACTGACTGACAGTGGCAGTCTCCTGTGGTGATGGAGTTCACAGCCTGTTTACAATATTACTGTAACTTCTCAGCTGCTCTGCT	38.2577	40.234	No	23	5.3	Yes	LGx	2243186	2243240	90.9	-	-	-	-	-	-	-	-	-	-	-	-
10676	TGCAGGGGTTCTGCGTTACCTGATGAATGGCGAGATAGGTGAGTAGGAAATCTGCAGTCATAACAACTGTGTATATTTCTAAAATGCCAATCATTCAATC	45.4242	56.8742	No	14	23.58	Yes	LG14	27792099	27792180	91.5	-	-	-	-	-	-	-	-	-	-	-	-
10686	TGCAGGTGGCGCTGGTCTTCCCAAACAACGACCCTGCTGCCTTCATGACGGCTTTTTACGGCTGCCTGTTGGCCGAAGTCGTGCCCGTGCCAATAGAAGT	30.1758	37.5439	No	10	11.96	Yes	LG10	22771513	22771612	96	-	-	-	-	groupIII	14232914	14233012	87.9	17	8368055	8368151	89.7
10733	TGCAGGTGTGAAGGACTGTCTCAAATGCCCGGCAGGTTTTTACTGTCCTGAGGGGACAAGCGACCCTGTCCCTTGTCCACCAGGCTCCTTTAACCCCTTA	79.303	68.0833	No	13	47.07	Yes	LG13	16421375	16421472	92.9	LG14	17105568	17105661	86.2	groupI	8421081	8421176	91.7	-	-	-	-
10895	TGCAGGAGAGAATGGAGGCGTGTCCAAACGCGCAGGTTTCAGTGCTCTACGGCCTGTCGTTCATGGTGGCGGCTGCAGGCGTGCCTCTGGAGCTCGTCTC	98.5152	54.3376	No	2	12.02	Yes	LG2	14469561	14469660	92	LG6	28011745	28011824	88.8	groupIV	15645536	15645608	94.5	10	23914936	23915017	86.6
9	CATGCAGCAATCTGTTTAAGTGACTCGTTTATTTGCAGTAAAGTATTTGTGATGTTGGTGAGTTGATCCTTTATTTCATTTATGGATTTTGTGGTGTCTT	19.5833	16.5133	No	15	72.42	No	-	-	-	-	-	-	-	-	-	-	-	-	-	-	-	-
13	TGCAGGGTTTGAAGGGAGGTGATCAAACGGTTCTGATCTGAATGCAGTAAAAAATAGAAGGAATGAGAGCGATTGAGACAAACAGGGGTGACTTTCAGTG	83.0808	86.446	Yes	21	22.08	No	-	-	-	-	-	-	-	-	-	-	-	-	-	-	-	-
17	TGCAGGACCAACCCTGGCATAAAGCCTGACACTGGTCAAAACTGAACATCATAGACATACTAAGGGAAACATATGACCATCATATGTTCTCTGGATGTAT	36.0312	49.7695	Yes	10	56.43	No	-	-	-	-	-	-	-	-	-	-	-	-	-	-	-	-
18	TGCAGGAGCAACGCACTAAAGCCCCCGTGTGATGGTGCAGTATTGATCATCAGACTTGTCTAGTACTTTGCTTTATCATCACTTCTTGCCCGGTTTTATA	57.6162	65.6128	No	13	45.4	No	-	-	-	-	-	-	-	-	-	-	-	-	-	-	-	-
23	CATGCTTACTTACTGTCCAAACACACTGACTCTGTGCCATTTGAGTGGGAGCAAGCAGAGCTTCCCTATTGCGTTGAACCAGATCGCCGTCCGGTCATCT	27.3736	17.4678	Yes	10	20.32	No	-	-	-	-	-	-	-	-	-	-	-	-	-	-	-	-
29	CATGCAATGCATCCTGGTACATGTAGGCAGGCTGTGCAAGCAGGAACACTAATAATCCAACTTTTTCTTTCAAGATACCACGCACTGGGGATTTTATTGA	22.7816	31.6307	Yes	2	17.15	No	-	-	-	-	-	-	-	-	-	-	-	-	-	-	-	-
49	CATGCTGCTATGTGTAGTTTGAGTGTATGTGCTTGTATCTCCTGGGGCTGTTAAGTGCATGTGTGTGCACGGATGGGGTTTTCAGATCACGAGTGCCACT	42.6939	33.465	Yes	13	13.99	No	-	-	-	-	-	-	-	-	-	-	-	-	-	-	-	-
83	TGCAGGGCAGGCAGATAAACCATGTCCTTTATTACTTCAGACCAGAATGCAGAGTGTGAGTGAACATCCACAGATTGCACTTCCTTTTTCCCAATCAGCC	86.4848	81.1869	No	6	19.09	No	-	-	-	-	-	-	-	-	-	-	-	-	-	-	-	-
129	TGCAGGAAACAGCAGACGATAGGACATCGCACAAGAAGTTATTGTACGGATCAATCCAGATTTGAGGACAAATCACAATTATACGAGAAAATAGGCCTTC	23.2	22.5414	No	15	75.52	No	-	-	-	-	-	-	-	-	-	-	-	-	-	-	-	-
144	CATGCAGGGAGATGAAATTTACAGTGAAGTGGGCGCTTCAGCTGGGATCACCTGTCTAATTCACAAATCAGGATTTATTGGATGGATGCACCCAGATAAC	68.8586	58.5674	No	2	8.37	No	-	-	-	-	-	-	-	-	-	-	-	-	-	-	-	-
169	TGCAGGAGGTTAAGAGGAAGTATGGAAAAACCAAAAATGTCCGACTTACCTGTTGATCGGCTTACTCAAGCACCTCCATTCTCACAGGTTGGATTAGATG	38.5408	55.1273	No	13	1.54	No	-	-	-	-	-	-	-	-	-	-	-	-	-	-	-	-
187	CATGCAAAGCAGGAGGACGAGGGAGAAAAACGCTCCTCTCCAGGAAAAAAATAGAAATAAATAAAGATGACAGAGAAATTGGGAAAGTTCAGAGCAAGGA	67.5	72.97	Yes	6	80.75	No	-	-	-	-	-	-	-	-	-	-	-	-	-	-	-	-
196	CATGCTGTCATTGAAATGTTACTTCGGGTAAGTTACCGTTAGCCGGGGACGACAACACTGCTAACCAGCGTTAGCTGTAGGAGACCGGTCTAATTTCTGC	67.1414	45.3285	No	4	68.92	No	-	-	-	-	-	-	-	-	-	-	-	-	-	-	-	-
208	TGCAGGAACCTAGGGAAGGTGCAGAACTACATTATGAAAACGATACGCTCTCAATGAAACACTTCTCAACACAGCCTACCGAGCACAACATTCTTATCAA	71.9192	61.572	No	22	67.63	No	-	-	-	-	-	-	-	-	-	-	-	-	-	-	-	-
256	CATGCATCTTCAACGTCCCAATTGCCAAACGACTTCCCCAAAACTCCCCCAATGTTCCGCTCCTCCCATTTGAACCTGTTATGCTGCTCTTTCGGCCAAC	82.5859	78.1033	No	6	19.26	No	-	-	-	-	-	-	-	-	-	-	-	-	-	-	-	-
261	CATGCAGGTTTCCCACAGCATACTGATTCTTGTGCATACACTTCAACCACACTGTGTGCTTGATGCAGAAGTGAGAGCTTATTGCATATTTAAGATAACA	140.388	112.043	No	21	15.86	No	-	-	-	-	-	-	-	-	-	-	-	-	-	-	-	-
271	TGCAGGTATCTGAAGTTCTTCAACTTCTCGGGGAGTTGATAATGGAGCTGAAGTAAACAACACGGATTCAGGAAAAAGCAACAAAAGCCAAAATAAATGA	101.293	96.7456	No	16	44.25	No	-	-	-	-	-	-	-	-	-	-	-	-	-	-	-	-
275	CATGCTGACTGGACACCAAGCTGATGGGACAGGAGGACAGATGTCAGAGCGACACTAGAGGATATAATAATAGATCACATGAAAATTAATCTTCAAACTG	144.222	112.188	No	14	23.58	No	-	-	-	-	-	-	-	-	-	-	-	-	-	-	-	-
279	TGCAGGAGGGACGGGAGGAACCGTAGATCAAACTCACCCTCACTGAGAGCAGTTCAGGGTCACTAAGTTTGTGGGATTTCTCAGTGTTCACAACCTGTGA	137.828	106.61	Yes	16	3.58	No	-	-	-	-	-	-	-	-	-	-	-	-	-	-	-	-
283	CATGCAAAAGACAGTATTTGCTTTGACGACGCACCACAGCGTCAAGCTATTTACTGTAATATTGACAACACATAGAATTAAGTACTTCCTGTTAGCATTT	75.1717	70.0915	Yes	11	51.44	No	-	-	-	-	-	-	-	-	-	-	-	-	-	-	-	-
288	CATGCGTCTGTTTGCTGCCTTGTAGCTTGTAAGATCACTGTCACCTTCCCCTACACCTCGGGATGTCAAAGTCATTTAATTGGCATATAACGTGAATGTG	35.6562	45.0183	No	7	54.38	No	-	-	-	-	-	-	-	-	-	-	-	-	-	-	-	-
344	TGCAGGACTGGAAGGATGTGAGTGCAGGAGCACATAAAGAGACATCGCCATCATCACTGTCGCCATAGTGTCGACATACAAACGCTATTTGGTGGAGAAA	59.7576	57.8896	Yes	18	76.06	No	-	-	-	-	-	-	-	-	-	-	-	-	-	-	-	-
350	TGCAGGCAGCACAAACAAACCTTCACCTTCTGTTTGGGATGACTGTTTCAGAGATCGCCTCTTCGTCCTCTGTTTGACTGTTTGTCTTCACCAACGCTAC	26.4124	18.9653	Yes	13	22.49	No	-	-	-	-	-	-	-	-	-	-	-	-	-	-	-	-
382	TGCAGGTTGATTGTCACACTGAGCACCAGGCTGCTTCAGTCGATCAGGGATCGGAGTGCCGCCACCAGACCGAACCCCACAGCTAGTCGTGTCCATGTGG	16.7174	12.1577	Yes	23	81.36	No	-	-	-	-	-	-	-	-	-	-	-	-	-	-	-	-
448	TGCAGGAAAACTCAAAGATCTGCTCTGGTCAGAGGCGACATGATCAGGAAACCAGTCAGAGTCAGTGAGAATGTGACCAGAGGCAGAAAGTCGTAGTGAG	116.101	98.0286	No	12	61.02	No	-	-	-	-	-	-	-	-	-	-	-	-	-	-	-	-
481	TGCAGGCAACTCGCCGCTGACACACAGGAAGATGTGTATGTATCAGGTGAATACAGACTCTTTGTGTCACAGCAGCTCCCGCTGTAGTTCCAACAATGAA	80.798	92.0399	No	19	46.63	No	-	-	-	-	-	-	-	-	-	-	-	-	-	-	-	-
518	CATGCTGGTTGCAACAGCCAGAGATAGCTACAGTAAACAGATACAAGTCCAGTATACTGAGCATTAGTTAGCAGTTATGCAGTATGCTGCCCTCTTTAGT	47.5758	35.2597	Yes	12	6.01	No	-	-	-	-	-	-	-	-	-	-	-	-	-	-	-	-
531	CATGCTGATTTTCCATCAGCATAAAGACACAAGAGACAATAAAACCCACATCCTCGTCTCCTCTCATCTGTCTCTATCCTCTGTGTATCCAAATGCTAAA	164.596	122.476	Yes	16	114.23	No	-	-	-	-	-	-	-	-	-	-	-	-	-	-	-	-
536	CATGCCCGGCGGCCCTGAGTGCGCGGTAGAGGTGCATTCGTGTCCCTGCTGGGTTGCCTGCCTCGGGAAGCAAGCAAGGGAGCGAGAAGGAGTTGCAGAA	34.0947	50.9038	Yes	5	12.16	No	-	-	-	-	-	-	-	-	-	-	-	-	-	-	-	-
543	TGCAGGCCTCCTCATGCAAGACTTGTGGATTGAGGAAATTGTTTCCCAAATGTGCACAGCAGACACTTTCCCTGCAACATGTCCTTCTTCAACCTTTTTT	84.0404	71.8014	Yes	5	13.92	No	-	-	-	-	-	-	-	-	-	-	-	-	-	-	-	-
565	TGCAGGTTGGCCTGTGGGGCCTTTAAAAAGCAGGGTTGGAGGCTGGATAGGACTCATTTGTGGTGTAAGGAGGACCCCTGCTGGATGAAGCTGTCTCCAG	84.4343	81.574	No	9	0	No	-	-	-	-	-	-	-	-	-	-	-	-	-	-	-	-
607	TGCAGGGTAAGATCACAAGGTGAACTTTGTGTATGGAAATTAGAGGTTGACCAGTAACAGATTTTTAAATATAATAATATATAATAATAGAAATGATCTC	111.737	96.4881	Yes	10	73.93	No	-	-	-	-	-	-	-	-	-	-	-	-	-	-	-	-
613	CATGCATCGATCATGCATCGGACAAGTTGGGACAGATGGAAAATATAGGTTCAAATTACACTTCTTTGGCATGTGTCGCATACTGTATGTTGGCGCATAT	114.253	105.852	No	4	35.84	No	-	-	-	-	-	-	-	-	-	-	-	-	-	-	-	-
622	TGCAGGGTTCTGCTCGGTGCTTATCTGAGCCGAGGTTGTCTGGCACAGTGCCAAATGTTACACATACAAGGAATTATTAAGTTATTTTACAAAAAAATAA	86.4343	78.3102	Yes	6	19.14	No	-	-	-	-	-	-	-	-	-	-	-	-	-	-	-	-
625	CATGCACATGTTCTCTCACCGAACACAGCTGGTGATTAAACTGTAATGATGTGATATGCCAAACTGTTTTAGCTGTCTTTATGTTTGTGTAACCCACCTG	16.2308	11.8257	No	5	0	No	-	-	-	-	-	-	-	-	-	-	-	-	-	-	-	-
626	TGCAGGTCTGCCTCCACCCACACCGGCTGTCCTGTGAGCTGGAAAACAGAGTGGGTCAATGCTATCGGTCAGCTGCTGCTTTTAATGGAGCGCTAATGAC	78.3535	70.1016	Yes	21	45.72	No	-	-	-	-	-	-	-	-	-	-	-	-	-	-	-	-
627	TGCAGGGACAGGTCCCAGCAAGAAGAGGCCAGTATGGACAAGGATGGGCATGAAAGCATGTCACAAACATGGAGCAACAAAGATCCCATCGTTATTGTCC	87.2929	93.062	Yes	12	13.98	No	-	-	-	-	-	-	-	-	-	-	-	-	-	-	-	-
652	CATGCAGCTCAGTACCGCCCAGGGGAGCCCACTGAGCTACAGCCAGGATCTTGATTTACGAAATGAACTTTGTGCTGTATTGAGGAAGACGTAAAACTAT	91.0505	74.912	No	15	67	No	-	-	-	-	-	-	-	-	-	-	-	-	-	-	-	-
672	TGCAGGCGTCTTCTGCAGTGTTACTCTGTATACCGAGCAGTTTGTTTGCAAAAGATGTGTGCCTTCCAACTGCTGTCACGTTTTGGAACTTATCCTGAGG	34.3871	42.1447	Yes	12	22.82	No	-	-	-	-	-	-	-	-	-	-	-	-	-	-	-	-
695	CATGCCTTTGCCCTGACCACTCCTCCCTGACCCTGAACAGAAGAAGCATGAAAGTGAACGACTGACAGCGCTGCTGAACAAGACGTCCTGCGGTGCCGCG	42.5102	55.7785	No	20	30.18	No	-	-	-	-	-	-	-	-	-	-	-	-	-	-	-	-
697	TGCAGGGATTTTATAACTGAGTAGAAACAAACGGAAAACTTTCCCAAGATCAGCGAAATATGTTCTGTGATGTGATGAAGATCAAATACGAGCAGGTGGA	68.2121	59.4768	No	16	37.2	No	-	-	-	-	-	-	-	-	-	-	-	-	-	-	-	-
704	TGCAGGAAACTAACTTGTTTTCTGTTAGTTGTTAACACACTTTCAGATGTGCACGGCCGAGGAAAAAGAAACAACCGGTGCCAGTCATTGTAGACTCAAC	62.2323	63.7565	No	15	42.76	No	-	-	-	-	-	-	-	-	-	-	-	-	-	-	-	-
719	TGCAGGGACAAATTCATGTTTCTCACATAAACTTTTAAAGGAAAGGGGATATTAAATCTAACATGTCAGTCACGTGGGTCACAATGTCCCCGTCGAGAGG	29.3936	28.5575	Yes	8	21.13	No	-	-	-	-	-	-	-	-	-	-	-	-	-	-	-	-
722	TGCAGGGCTCCTCAGAGGTCAGGGGTTAAACCATGCTATGTGCTTTGATATCACACCAGACAACAGACACAAATACACCTTTTTGAAGGATTGATTTATG	26.5368	25.3561	Yes	10	49.5	No	-	-	-	-	-	-	-	-	-	-	-	-	-	-	-	-
729	TGCAGGTGAGCTTCAAGACGAGGACATCGCTGCTGCTCTTTTCACCTGGCGGGCTGCCGAGGACTCTGACCTTTAACGTGCTCCTGGAGAAAACCTCTGT	28.9592	19.3449	No	19	114.74	No	-	-	-	-	-	-	-	-	-	-	-	-	-	-	-	-
730	CATGCAGATTTTTGTTCTCCCAGTTACCCAAAAGTTATGTTTCCTGCAGCGGGAAGACACCGATCACTGCTGTTTATAGCCAACAAGATGCTCCTGCAAG	36.5	55.1161	No	24	38.49	No	-	-	-	-	-	-	-	-	-	-	-	-	-	-	-	-
746	TGCAGGAGCGCCTGGCTCGAGGAGGCGAGGAGGAGCAGGACAGTCTGACCAGGCTGGACCTGAGCGCCTCACGCCTCCTCTCCACCTCCTCTGGGCTGGC	39.303	27.0021	No	11	93.33	No	-	-	-	-	-	-	-	-	-	-	-	-	-	-	-	-
778	TGCAGGTTTGTGTCACTCCTCCTCTGATCGGACTGAGCCACCACCTCCTCCCTCTCTCCTCCATCAGCCCGCCTCTGTCTCTCATCCCTCCTCTCTCTCT	92.3535	76.3765	No	7	21.49	No	-	-	-	-	-	-	-	-	-	-	-	-	-	-	-	-
790	TGCAGGGATCAACAGGCCAGTTGACAACAGATTAGACTTTCTTTCCGCAGCATATCAGTTACATTTTATGCTCATACTTTCTTTTGTCGGTGTCACATAT	22.837	14.3092	Yes	17	42.94	No	-	-	-	-	-	-	-	-	-	-	-	-	-	-	-	-
792	CATGCAAAGCTTCCCCATGTTCCTCTTTTGTCTCCCCTTTCACTTTATTGACATTCGCCTTCGTCTGTTTTGTCTGTTTCTGCATTCCCTCTCTTCTGCT	18.5056	14.8769	Yes	1	52.44	No	-	-	-	-	-	-	-	-	-	-	-	-	-	-	-	-
814	TGCAGGTGGCAGCAATACACTAGGCACAGCAACAGCACTAACGTGGTATTACACAGGATTTCCACCAGAAAAGCTTTTGGGCCCGGAGGCCAAGTGTCAT	156.242	115.244	No	6	76.56	No	-	-	-	-	-	-	-	-	-	-	-	-	-	-	-	-
821	TGCAGGGACCAATTAGAGCCCAAATGGACAACATGGATGCTGACAGACGAAAGCTGCTCGATGTTCAAATATCATTTCAATCACGTTACAAAAGAAAAAC	89.2121	75.512	No	7	74.27	No	-	-	-	-	-	-	-	-	-	-	-	-	-	-	-	-
833	CATGCACAACTACCTGCGTACACACAACCATCCCTATGCTAAATAAGAACATCTGTTTTCTGCCATTTTAGTCCCCGGAGTCCTGACGTTGTGTCAACAT	50.6869	55.2114	No	17	38.46	No	-	-	-	-	-	-	-	-	-	-	-	-	-	-	-	-
834	TGCAGGGGTCAGCTCTGCTCGTCTGTTTGATATGTGCCATGTGGCATAATTTGTCTGTGTGCTGTTCTCTAAAGCAGTCATTGAGTGTGTGACGGACGCG	15.8022	12.5151	No	17	77.88	No	-	-	-	-	-	-	-	-	-	-	-	-	-	-	-	-
861	CATGCCTCTGATTCAGTTTCCAGTTGTGTGCAACTAATTTACATTTACAGTCTGGGTGTGTTCATTAGGTCTGTGAGGTATCTCCTGTCATCTCTGCTTA	43.7273	43.7919	No	20	63.5	No	-	-	-	-	-	-	-	-	-	-	-	-	-	-	-	-
874	TGCAGGCGGATAAATGAGTGTTAAGCAGCAGCATCTTCTTCGTGTTGGGGTTTGAACAAGCTCAACGTGCCTCCGCTGAGGTTTTACACCGTATTGCAGC	95.6263	90.8219	Yes	10	33.21	No	-	-	-	-	-	-	-	-	-	-	-	-	-	-	-	-
884	TGCAGGGCTGCGGCCGCTGATTATGTTCATCGTTGATTAATCTGCCAATTAGTTCCTCGATTAATCAATTAGTTGTTTGGCATTTTCTGACACCAATCAG	72.9091	76.3367	Yes	11	78.48	No	-	-	-	-	-	-	-	-	-	-	-	-	-	-	-	-
887	TGCAGGGAGACACACAGACAGGAGAGGTGAGATACAGTCGCTGATAGGGTGAGCAGGCTCAGGTAGACGACACCTTTATGGTGTGAATGTGGTGGTAACG	71.4848	60.3005	No	23	55.46	No	-	-	-	-	-	-	-	-	-	-	-	-	-	-	-	-
890	TGCAGGAGAAATCCACTTATGTAATTCCTCCTCCCACAGACACCCCACCATGAACACCTGTCAGGATCTTTTAATGTAAAGCTTCCCATTCATGAATCAC	88.7273	78.0753	Yes	13	61.22	No	-	-	-	-	-	-	-	-	-	-	-	-	-	-	-	-
895	CATGCACTTTACCAGGAGAGCTATTCATCATCGTTATTAAACACCATGTTTTGTCATTCAGTCGTGGAACATAAACCCTACCTGATGAAGCTTGGATCAC	34.6809	47.2348	No	8	5.45	No	-	-	-	-	-	-	-	-	-	-	-	-	-	-	-	-
905	CATGCCTTGACCCCCTATTACCTATCAAGCGATGGTTCAAAGAAATATGGACACCCGTTAATGTGGGGAGAAATCAATATCCATTTTGCCGATTGATTCA	38.8763	40.1306	No	9	62.3	No	-	-	-	-	-	-	-	-	-	-	-	-	-	-	-	-
918	CATGCACTCTCACGTTCGGATACATCAGGCTACGCTCCCATTTTCTATACGAATGTATGCGTTTGTGTAATATATGGACTACACAATCCATCTGACACGC	19.2889	17.9339	No	15	88.81	No	-	-	-	-	-	-	-	-	-	-	-	-	-	-	-	-
947	TGCAGGTAGCACCGCTCAGCATCTCCACGATACCCGCCAGTCCCGGACGCATTTGGAGACTGAGCTGTGTGTGTGAACAGGGCGGCCCCGTTCCTGTACA	117.303	91.5949	Yes	14	23.58	No	-	-	-	-	-	-	-	-	-	-	-	-	-	-	-	-
951	CATGCAGTTTATTTTAAAAGACATTCAATTTTAAATGTAAGTCTTACTAAGGCAAGCTTACATATCTTTCTCCGTGCAGATATCCGTGACTTTGGCTCGG	120.798	110.255	No	14	64.62	No	-	-	-	-	-	-	-	-	-	-	-	-	-	-	-	-
952	CATGCAAAGTCTAATTAAAAAGAACTAATTTGCAGTACGATGGCAGCTAAATTAAATTACACAGAGCTCAGCGGCTTATTGGAGCTGCTGTGTTGTGTCT	41.0421	64.605	Yes	24	31.76	No	-	-	-	-	-	-	-	-	-	-	-	-	-	-	-	-
968	TGCAGGGTGTTGATGACGTTGCAGCGAGCGCCGGATTTTGAAAAATGTAGTTTTTTGTTTTGTATTCACGCCAGCTGCTGCACACTGGAGGCACACAAAA	33.9278	47.9851	No	22	87.2	No	-	-	-	-	-	-	-	-	-	-	-	-	-	-	-	-
980	CATGCTGGGACGGGTCAGTGGTCACAGGGGCGTCGCACGCAGTGGACGCGCTGCACTCGTCCGGCTCCGTGTCTACACGTTGTAGCTGTAGTCCGTCAGG	38.7245	43.243	No	23	50.17	No	-	-	-	-	-	-	-	-	-	-	-	-	-	-	-	-
998	CATGCACTCTTTTCTAAAGTGCTCTGATCACATTCAGCAAGACACACTAATTCATTCCTGCATAGCTGCATTACACAAACATTATATTACTATATATTAC	88.7475	80.069	No	5	25.32	No	-	-	-	-	-	-	-	-	-	-	-	-	-	-	-	-
999	CATGCATAAATGACAATACTATCAGATTTCCTTTCATATGTCTGTGCATGTTTTGTATTTTTCCCAAATGGCTTTTGCAAAGACGAAACAGACACGCAGA	89.5354	64.827	Yes	11	59.41	No	-	-	-	-	-	-	-	-	-	-	-	-	-	-	-	-
1000	TGCAGGAAAATAACAGGTAAGTCTGAAATTGTAACACAAACAAATATGCAGTACAAGTGTGTTCAAGAATAAGAGGAAAAGTACAACAACAGTAATGTTG	16.2637	11.5853	No	6	32.67	No	-	-	-	-	-	-	-	-	-	-	-	-	-	-	-	-
1005	TGCAGGAAGGTGCTGCGATGCGTGAAATCAGCCGAAGCACAAGTTCATCCTGTCCGCTGTGCACCTCTCTACTCTGTGTGTGTGTGCCCCAGCCCCACCC	93.4747	84.6554	No	4	43.85	No	-	-	-	-	-	-	-	-	-	-	-	-	-	-	-	-
1029	CATGCAGTTGATCAGTGATGCAGTCTTAGAGGAGCTGAAGCACAGCAGTGACAGAAGCAACAGTAGTGGCGGCAGAGGAGGACCCACAGTCACATCGTGT	38.7143	33.8937	No	9	19.66	No	-	-	-	-	-	-	-	-	-	-	-	-	-	-	-	-
1039	CATGCATAGGGTGATGACCTGTGAAGCACGTGATGCATGTGATGTATTTATTGGTGCAGTGTTTGAAGGTATTGCTCTTCTCTCTCAGATGGGATTGATT	49.101	36.2375	No	13	63.81	No	-	-	-	-	-	-	-	-	-	-	-	-	-	-	-	-
1115	CATGCACTTGAATGCTTTAGCCAAAATGCTTTTGCTAGAATGTTTTTTTTCTTGGTCTCATGCAGTTCAGGCACACTGTTAGCTCAATACTACTGTAGGT	76.2653	96.7767	No	5	53.56	No	-	-	-	-	-	-	-	-	-	-	-	-	-	-	-	-
1118	TGCAGGACAATAGTGAACATGTGCATCATTTGTGATCCTCTCACACTTCTCATCTTCTCTGTGTGGCTTATTCTCGAGTCGTGACTTAGATTAACTTTCT	60.5657	73.5828	Yes	7	84.61	No	-	-	-	-	-	-	-	-	-	-	-	-	-	-	-	-
1143	CATGCTGCCAACACCTCCCTGACAGCTGCATAGTAGCATCCAAACCAACACTACTGTAAATCTGCACTCGCAGGTGTTTGTATGCATTCCAACTATGCTC	102.202	69.6289	Yes	3	57.15	No	-	-	-	-	-	-	-	-	-	-	-	-	-	-	-	-
1152	TGCAGGAATGTGCACACAAAGAAAGCTACTGTTAGTAAGTAAGAAAGAGAGAGACTATGGGATGAAAATGTGTTTATGTGAGGAGAAGGGGACAAAGAGA	22.3131	15.9736	Yes	11	20.35	No	-	-	-	-	-	-	-	-	-	-	-	-	-	-	-	-
1160	CATGCACATGTTCTCTCTCCGGACGCAGCTGGTGATTATACTGTAATGATGTGATTTGCCAAACTGTTTTAGCTGTCTTTATGTATGTTTTGTTGTTGTT	26.4211	25.7019	No	5	6.52	No	-	-	-	-	-	-	-	-	-	-	-	-	-	-	-	-
1197	TGCAGGTTATTTACTGTCATGACAGGAGGAGCTATGTTGATAAGGTGACTGAACAGCCTGTGGACATAAAAACTGAGGGAGAGGAGTCAACTACGTTTCC	119.646	110.628	No	5	115.27	No	-	-	-	-	-	-	-	-	-	-	-	-	-	-	-	-
1208	CATGCTAAACTCTCAGCATCAGGACCAGGGACACGTCATGCATTTAAACCCAAGAGTGACACATCAGAATCTAAATGTTCTTATATCTAAAAATACACAG	75.7273	63.2894	No	9	41.35	No	-	-	-	-	-	-	-	-	-	-	-	-	-	-	-	-
1229	TGCAGGACGAGAGAGGAAAACCTTTTACATGATGACACTTTAAAGAGCTGAATTCATACTGTTACTGGAGGATATGTGTGTTAATGCAGTTACTTTTATC	63.8384	48.6578	No	9	3.15	No	-	-	-	-	-	-	-	-	-	-	-	-	-	-	-	-
1234	CATGCTGCAAACAGCTGTGTTTTGAAAAATGAAAACATTTGTATTAAAAATACGTTGAGTCTTTGAAAAACAAAAGCACCCAATAGCCAGAAAGTGAAAG	87.9293	58.7192	No	15	50.21	No	-	-	-	-	-	-	-	-	-	-	-	-	-	-	-	-
1244	TGCAGGCGCCTCCTTGTTGCTGCCGCTTCCAAAAAACTTCTCCGGCTCTTTGCCGTCCTCTCTGCACGCACCTGGATGTGATTATCGAAACATAGGTTAA	50.6667	46.5907	No	17	50.17	No	-	-	-	-	-	-	-	-	-	-	-	-	-	-	-	-
1265	TGCAGGCTATTACGGCGATAACTACCCAAACAGCCCAAACTCAGTTGGAGCGCGCACAGTGTCCTCACGACTTGATGTCATCAAACATTACCAATAATTT	87.1515	85.7024	Yes	14	70.02	No	-	-	-	-	-	-	-	-	-	-	-	-	-	-	-	-
1275	TGCAGGACAACAACTCCCCATCTCTGTCCAAATCCCTCTGACATCCACCTCCCTCACTGTCTCGTCTCCTCTCTTTCACTCTCTATGCACCAATCACCCA	31.5579	38.6307	No	8	76.31	No	-	-	-	-	-	-	-	-	-	-	-	-	-	-	-	-
1294	CATGCTAGGTTAGTGAGCTATTTAACCACCTGCTGCACACATCTAGGATGAAAGATAATACATTGTTAGCTGGTGCAATGTGAGCTCTTCATTCATGAGA	21.086	15.8626	Yes	6	27.41	No	-	-	-	-	-	-	-	-	-	-	-	-	-	-	-	-
1368	TGCAGGTCAATCTGAATAGCAAAAGCTTTGATTTTACACGTGCAGGTGCGCGCGCAGGTGCGTACCCCCTCCAGACAAAACATGGAATAACAGACAGCCT	25.069	41.9099	No	13	74.25	No	-	-	-	-	-	-	-	-	-	-	-	-	-	-	-	-
1395	TGCAGGATGTAAAGCTGCACTGGCAATATAATAAAGAATGACGTCTCTGCGCACCGTCGTGTCCATCTCCTCGCTGCTCTCTCAGTATCTGGTCTGAGCC	69.596	79.5971	Yes	6	69.57	No	-	-	-	-	-	-	-	-	-	-	-	-	-	-	-	-
1418	TGCAGGGAAAAAGGGAAATCATGAGAAAACTAAACTATATGTATGTATAAAGTTACCAGACATGACATTACTCCTACACAGATCCATACACAATAAAATG	22.9278	18.3242	No	18	69.52	No	-	-	-	-	-	-	-	-	-	-	-	-	-	-	-	-
1447	TGCAGGGTCGGTCGGTCAGAGGGTGCTAGAAGCACACACGCGGGCGCGCACACACACAAAAATCTCCACTGAACAGCCTAAGCATCATCAGCTGGAGGTA	121.556	104.021	Yes	4	74.3	No	-	-	-	-	-	-	-	-	-	-	-	-	-	-	-	-
1523	CATGCAATTGTTATGCTGACTGCAGCAATGTGCACCTGAGCCAGTGCCCCTTAGTTAAATGTTAATTTCTCTACAATACGTTTTCTCCAATATCATTTGC	51.7188	61.3704	No	16	104.93	No	-	-	-	-	-	-	-	-	-	-	-	-	-	-	-	-
1533	TGCAGGGACGGACAGGAAACGCAGTCAGCATCAAACTACAACAGACGTGTGTTGTGAATCTCTGAGCCAGTAAAAGCGTTTCTGTTTGGCTAGTTGTCGT	33.7778	29.4215	Yes	14	5.66	No	-	-	-	-	-	-	-	-	-	-	-	-	-	-	-	-
1536	CATGCAGTAAAATATGTGTTGTTGCAGCTGCCCAGGCTCATCAGTCTGTCTACACGCATTTACAATATCACTGTGAAACTTTTAGAGGAGCACTGAGTCT	53.7653	56.3229	Yes	6	68.37	No	-	-	-	-	-	-	-	-	-	-	-	-	-	-	-	-
1560	CATGCTCATGTGAGTCGCAGTGCGTATGTCAAACAAGAGAGCCCACTAACCGACAGAACAAAGCAGAGAACAGAGCTGCTGCTGTGAGCGACTGAGTGAC	105.091	78.0939	Yes	13	16.23	No	-	-	-	-	-	-	-	-	-	-	-	-	-	-	-	-
1584	CATGCCTACAGCCTTAGTGAACCAGTGTAAACAGAAGTGGCACCAGTTGGTGGTAAACATGTTATGACATTCCCAGTCTGTGTGACCTCTGGTTACAGGG	21.0521	14.8504	Yes	13	35.45	No	-	-	-	-	-	-	-	-	-	-	-	-	-	-	-	-
1592	TGCAGGCTGGATGTTGCGCTGATTCACGTACATACACAAGGACCGGGCCGCTTCAGACAGTCATAGTGAAGTACAGTTATCTGAGATCTTATGCTGTGCA	46.8283	44.3352	No	20	49.89	No	-	-	-	-	-	-	-	-	-	-	-	-	-	-	-	-
1609	CATGCGTTTAATGGAAGGGACTGATGGCTTTCTTCCGTGATGATAATGGATTCCTCTGTTCATCAGTCAGTCTCCAGGTTCGTCAGATCACTGAGTGCAG	21.2667	20.9407	No	23	26.07	No	-	-	-	-	-	-	-	-	-	-	-	-	-	-	-	-
1632	TGCAGGGTGTGCACGTGTGATCTCTGCGCTGCGATGGCAACAAAAGACCACTAATCATTTAGTCACAACGGCCATCTGATACGAGATAGCCAGGTAAGTT	19.8851	23.2686	No	Not mapped	-	No	-	-	-	-	-	-	-	-	-	-	-	-	-	-	-	-
1636	CATGCCAACTTCAGTTGATATGTTTGCAACACTGTACATAGATGTCTTTCACATAGCTCTGCCTTTCACACTGGATGATACTTTTTAAATGATTTAACTA	51.7374	55.4086	Yes	22	64.23	No	-	-	-	-	-	-	-	-	-	-	-	-	-	-	-	-
1638	TGCAGGCGTCTGCGTGTGTTTATGATGGTGAGCCTATCCCTCGTGTTTCAAAGTCACACTTGGATAGCTGTGGTTGGCCCGTGTGAGGACCTCTGCTCAC	17.4667	13.5267	No	14	73.1	No	-	-	-	-	-	-	-	-	-	-	-	-	-	-	-	-
1640	TGCAGGCTACAACAACATGCTAAAGATTGTTTTCAAACTGGTATTTGACCTTCTCCGACGTTAGATTTTTTTATTTCACCAGTCAAATGGGTTCATGTCT	42.7245	54.965	No	3	36.36	No	-	-	-	-	-	-	-	-	-	-	-	-	-	-	-	-
1641	TGCAGGGATCCTGGGCTCATCTGAGGAGGGACACGGGACAGAAGTCACAAGGAGACAAAGACTCTGACACCAAGTATTTAGACGAGGACAGCCTGACATT	41.5876	47.7214	Yes	14	64.58	No	-	-	-	-	-	-	-	-	-	-	-	-	-	-	-	-
1651	TGCAGGGAGATGTGTTGCTGTCTGTGGTGATGCAGCCAGTGAACCAACCAAAGAGACTAAATACCAACCGACTAACGAGACAACGAGCCAACTGGTGGAT	62.9697	60.3428	Yes	14	19.25	No	-	-	-	-	-	-	-	-	-	-	-	-	-	-	-	-
1652	CATGCAACTATTTCCCTGTAAGTGTTTCAGCGTGTGTCTGCTCAGATATACATGAATGTGTGCATCTGTCCCATGTGTTGTGAATGATGCATGAGTATGT	38.7857	34.6438	Yes	11	61.64	No	-	-	-	-	-	-	-	-	-	-	-	-	-	-	-	-
1655	CATGCAAATTGCATGTGGCCTCTTAATCTAGCAGTCATGCTATGTGGTGCAGGCTGACGAGGAACACACGGACCACTAAATATAACTTCAGGATTTAGTT	20.9894	20.0561	No	12	32.92	No	-	-	-	-	-	-	-	-	-	-	-	-	-	-	-	-
1668	CATGCAAGAAAAACTCCAAGCACAGGCACACAAGTGGGCACACATTTTTTCGATTTTCGAAAGCATTCATCACCCTGTCCGACTGAAATCTAGACTTCTG	21.4583	19.2752	No	22	57.7	No	-	-	-	-	-	-	-	-	-	-	-	-	-	-	-	-
1688	TGCAGGTTATTCCCAATAATAGGCAGAAAGAAAATGCTGAAAAAAACAGTATTAGAAGTTTTAAGTCCATTCATTATGTGTGTCTGAGTCACGTCCAGGG	93.9293	97.326	Yes	6	53.25	No	-	-	-	-	-	-	-	-	-	-	-	-	-	-	-	-
1737	TGCAGGTCAGAGCACCTTCCTTCATTTGTCAGCAACACATTTAGGCCGGTCCTGCTCCCAGAAGGTGGTGCTTTCTGTGCTTCTGAATAGATCAAGTGCT	21.4946	17.5732	Yes	23	13.89	No	-	-	-	-	-	-	-	-	-	-	-	-	-	-	-	-
1742	CATGCCAACAAAAGATGTGCTCTTCTGGCAAATTACATTCAGAGTCCGCTAGCTTGTGCTTGACTTAGTAACATCATTCCGACTAAATAATAAACAAATC	48.7071	44.1512	No	18	66.96	No	-	-	-	-	-	-	-	-	-	-	-	-	-	-	-	-
1768	CATGCACTGAATTTACAAAGATTTGGGATATATTGAGTTGTAACCTCTCAAAGATCTAAAACTCCTACATACGTTTTCTACATGTTTCTCTGCCTCTGAA	91.5657	94.1738	No	15	68.02	No	-	-	-	-	-	-	-	-	-	-	-	-	-	-	-	-
1787	TGCAGGACATGTTTCTACATCTCAAGCGTAAACCATTGCAAAAGTGAGAATATGTTATGCAGCTATGAAGTCAAGTTATTACATGACTTTTCCCTACCCA	39.1429	43.5381	Yes	17	51.12	No	-	-	-	-	-	-	-	-	-	-	-	-	-	-	-	-
1794	CATGCCATATGAAAAAAGAACCCAGATGTATTTAAGATTGTGCTACTTTGACTGCAGCATGGTATTTCCAAAGTAACTATTAATTGAAGATATCAAATAG	62.0102	68.2149	No	4	75.16	No	-	-	-	-	-	-	-	-	-	-	-	-	-	-	-	-
1813	TGCAGGTCTGATAAGCCCAGACTGAAGAAGTAACTGTGAGAAAGTGCAACACCGAACGTCACTGTGGCATTGCCACATCAGTGCTCGATCTTTTCTGTTG	126.657	113.873	No	20	4.66	No	-	-	-	-	-	-	-	-	-	-	-	-	-	-	-	-
1839	TGCAGGAGTCAGTGCTGCAGCTGTGGATCTCAGTTAATCTAATTCAGATTGTAACCGTGTTGTTGGTCCTCAGTTACAGTCTGAACACACAAAGGTTTTT	158.707	124.209	No	14	9.98	No	-	-	-	-	-	-	-	-	-	-	-	-	-	-	-	-
1840	CATGCAGTCTGTGTACACACACTCTGCCTTCTCAAGTCAGCTGACTGGTACATCCTCACCACCTGCACATATGGATAGTATAAATTATCAGAGACCCATA	42.5361	44.4541	No	15	105.01	No	-	-	-	-	-	-	-	-	-	-	-	-	-	-	-	-
1844	TGCAGGCGGACCGTGCTGGTAATTCTGCGCTCATTACTTCTGATGCTGCACAAATGAGGGCCGAGGATGTCACCATTTAAACTGTTTTTAGAGTAATGCT	145.808	113.871	No	20	0	No	-	-	-	-	-	-	-	-	-	-	-	-	-	-	-	-
1869	TGCAGGGGTGAAAATCTAATCTCAACTTTGGACAGCACAACTACATGAATTCCTGAGTTGGACACCAAAAGTAATGCAGTAACTCTACCAACGAACCATC	52.4949	40.6936	Yes	10	99.93	No	-	-	-	-	-	-	-	-	-	-	-	-	-	-	-	-
1873	CATGCACCTAAGCTCGTTTCTAGGAGATGAAAGAGGATGCGAGCTAGCTGTATAGAAACAGAGATTAGAGATTTCCCCCTCCTGACTGGATCGTCTGCAC	49.8788	38.8798	No	7	33.94	No	-	-	-	-	-	-	-	-	-	-	-	-	-	-	-	-
1875	TGCAGGGTCCAGACCTCCTCTGAGAGCCAACAGAGGGTTCTGGTTAAAGAAGAACCCAGACAGGAACCTCTGACTCCTGAGAACCAACTCGGTGGGTGAC	47.9495	28.2555	Yes	12	59.41	No	-	-	-	-	-	-	-	-	-	-	-	-	-	-	-	-
1893	CATGCATGTCTCCTTTATTTCAGTACCGTGGCAAATGTGTTTAAATCATCAAGAATACAGGGAACAAAAGTGAAAGTGCACCAAATTACATGCAAATATG	29.7158	32.8539	No	12	18.3	No	-	-	-	-	-	-	-	-	-	-	-	-	-	-	-	-
1912	CATGCTAGCTTGTTGAGGATGATGATTCAAAATTATGATTAATAAGCAGACCTGTAGACGTCCATCAGATGTTGGGTGAAGTAAGCCTGGATTGGCTAGT	28.7347	26.126	Yes	21	54.99	No	-	-	-	-	-	-	-	-	-	-	-	-	-	-	-	-
1931	CATGCATGTGCTCACATCTGTTTGTGTTCACATGCCAATAAGTCCCTACTTTCCTCACTGTCTCATAGCTTTCTCCTGTCCGGCCGGGAAGTATTTAGAG	75.4242	53.8824	No	23	47.17	No	-	-	-	-	-	-	-	-	-	-	-	-	-	-	-	-
1933	TGCAGGGAAATCTAAAGTTTCCAATACGTCTGACCTTGCAGAAAAGTGGAGAACTTAGGAAGGCGGGACAGAACAAAAAAGGCTGAGTTATGAGTCCAGG	41.3878	60.3368	No	24	16.13	No	-	-	-	-	-	-	-	-	-	-	-	-	-	-	-	-
1938	CATGCGGGCCGGAGAGGGAGAGCGAACGATGGCAGTGCCACACTCGCCGTGAATATGTTCCTCAGACTAAACACACATTACTTTGCATTTAGTGGCTCTC	69.1818	63.7841	Yes	6	20.18	No	-	-	-	-	-	-	-	-	-	-	-	-	-	-	-	-
1941	TGCAGGGCGGCCGGCACCAGAGACACACTGTCTGCTGCGGCATCATCGCCACCACCTCCTCTGTCCCCTGCCTCTGAGCCTCTAGCCACTACATCAGTCC	138.051	122.039	No	22	77.82	No	-	-	-	-	-	-	-	-	-	-	-	-	-	-	-	-
1942	CATGCAGCAAGACTCACATGCACACCTGTACTTACAACCACACAAGGACACACCATCCTTTCTTGTTTTCTTGCCTTTGCTGTCACTCTTTAGAACCTTG	80.7475	70.7637	No	2	18.92	No	-	-	-	-	-	-	-	-	-	-	-	-	-	-	-	-
1958	TGCAGGCCCAAGTTGCTCTGCTGCACCTGCTCCAGGTTACTCTTATCAGCCAGTGAATCCTCCTGCTTCTAGACAACCTGCAGCTACCTCCGTTGGACCG	25.5165	25.9295	No	2	0	No	-	-	-	-	-	-	-	-	-	-	-	-	-	-	-	-
1972	CATGCTAAGAAGCATCCTGGCGTAAGTAGTCTTTATTTCGTAGTTGTCTTTCTTTATAGTACTTGAATATCAGTCACAGCAACTTGTTTTCATATTCAAA	75.6263	74.5037	Yes	22	77.82	No	-	-	-	-	-	-	-	-	-	-	-	-	-	-	-	-
2009	TGCAGGTGGAGTCAGGGACGTGGAGCTGGGAGAGCTTGTTCTGTAGCAGAGCCGGGACGATAGTGTTAAAAGCAGAGCTGAAGTCTCTGGCATATGTTGC	144.273	101.938	No	6	19.37	No	-	-	-	-	-	-	-	-	-	-	-	-	-	-	-	-
2022	TGCAGGCCTCGGCATGGTTTGCTTCCTTGGTTGCCTTCTCTACACTTGACTCAAACTGTCAACTCATACTGTAGCGAGGTTATGTCTGCAGTTTATGAGC	125.343	109.867	No	10	29.99	No	-	-	-	-	-	-	-	-	-	-	-	-	-	-	-	-
2027	TGCAGGAGAAACAGACATTTCTGCAGTTGCTGCAACCAAAGCTCAAAATCAATGATGCCACAAGATGGAATAACACGCTTGACATGATCAAGCAACTCCT	121.374	115.828	No	22	65.97	No	-	-	-	-	-	-	-	-	-	-	-	-	-	-	-	-
2040	CATGCTTTACCTTTTATTTAGAAATTTACAACTGAAAAACTTTGAAAGTTAAGCACAATTTGCCCATTTGAATAGAGAAAGTATTATTAATCATTTTAAG	38.2887	45.9404	No	11	59.41	No	-	-	-	-	-	-	-	-	-	-	-	-	-	-	-	-
2064	CATGCTACCACGCCACAGTAGGATGTGTTAGCATTGAGCTCAAAGCACCAGTGTGCCTAAGTCTTACCTGATCTGCCATGTTTATTATATAATGGTGTAT	97.6364	96.1901	No	19	41.91	No	-	-	-	-	-	-	-	-	-	-	-	-	-	-	-	-
2090	CATGCCAACATTACTGTTGTTGTACTTTTCCTCTTATTCTTGAACACACTTGTACTGCATATTTGTTTGTGTTACAATTTCAGACTTACCTGTTATTTTC	15.5667	10.3055	No	6	32.67	No	-	-	-	-	-	-	-	-	-	-	-	-	-	-	-	-
2092	TGCAGGGCTCTCATGGTATTCAAGGCCTGGATGGGAAGAAAGGAGATCCAGGACCTCCAGGACCTCCAGGACTCCCCACTCTCTACCTATGGAGGAACTC	113.99	96.0935	No	20	0.87	No	-	-	-	-	-	-	-	-	-	-	-	-	-	-	-	-
2095	CATGCTCCACCGCCGCGCTTGGCCCTAGTGAGTCCTCTGCTAACGAGGCAACTAGGACAGGGGGCGCAATGGACGGCCTCTGTCCTAGTTGCCTCGTCCA	47.5354	59.7681	No	19	40.25	No	-	-	-	-	-	-	-	-	-	-	-	-	-	-	-	-
2098	TGCAGGTTCAGCCTGTCACAACCCGAGTGAACAGAGCTGAAATGGGATTAAACTGATTGGAAAGGGTGATCTCAGCAAGACATTATAAGACGGCGTGGAG	60.4227	90.4226	Yes	8	43.89	No	-	-	-	-	-	-	-	-	-	-	-	-	-	-	-	-
2099	CATGCTCCACCGCCACGCTTGGCCCTGGTGTGTCCTCTGTTAACGAGGCAACTAGGACAGGGGGCGCAATGGACGGCCTCTGCCCTAGCACCTCATCCAT	23.8211	20.496	Yes	8	12.65	No	-	-	-	-	-	-	-	-	-	-	-	-	-	-	-	-
2101	TGCAGGCTCGGCATGTGTGACAGCACGATGAGGCGACGTGCTAAATCACAGCTTGTGTGTAAAGGTCATCCTACTGTATATATTTGTGGAGGAGGTGCGC	20.7582	20.5553	No	17	41.46	No	-	-	-	-	-	-	-	-	-	-	-	-	-	-	-	-
2105	TGCAGGCCAAGAAGACAAACAAGGAAACAGTCAATGTGTATTAGTCCATGCAAATCTAATGCTGACTGTTAAAGGTGGGTTTGGTTTTTATTATTGTTTA	17.6304	14.1567	No	14	62.4	No	-	-	-	-	-	-	-	-	-	-	-	-	-	-	-	-
2114	CATGCTGGACAGAGTGAGTACAGACTGTCACTGGGAGAGCTAATAAATATACAGCAATGGAAGTGTTTTCATGTCTTTATAATTTATCCTTGAATCCAAA	51.3232	57.8964	Yes	18	51.73	No	-	-	-	-	-	-	-	-	-	-	-	-	-	-	-	-
2144	CATGCCTAGGAATTTCTGGAAGTGCTGATATTGACTGTTGCACAGCTGATAAATATGCCCACAGGGAAAAATCAAATGCACCCAACCTTGTAGCAACAGC	57.4444	45.0707	No	11	49.9	No	-	-	-	-	-	-	-	-	-	-	-	-	-	-	-	-
2157	TGCAGGAGGACATCCAGTGCAGGTAAGACTGGATGTAAATCAACAGCCCTCCTCTTCCGGTTTCCTGATGTAGTAGTTAAACGTGTAGTACAACCATGTG	85.202	77.23	Yes	11	19.32	No	-	-	-	-	-	-	-	-	-	-	-	-	-	-	-	-
2177	TGCAGGACATTTTCTTTTTAGAGGCAACAGAAATACTTCAAGATAAAATCTGCCCCAAAACTTCCTCTCAGACTGCTGAGGAGGCTCTTTTCCACCGGCT	45.899	42.9484	No	Not mapped	-	No	-	-	-	-	-	-	-	-	-	-	-	-	-	-	-	-
2183	CATGCTAACCAGTTAGCCCCTTCCCAGTTCAAAGCTCCTGTACTCGAATTGGAAACACCAACCGCTAGCTGCACAGCAAACTGAGCTAACTAGCTAACGG	186.444	127.611	No	6	68.96	No	-	-	-	-	-	-	-	-	-	-	-	-	-	-	-	-
2184	CATGCATCACTGTCTGTCTCTCCCATTGAATCTCATGTGCGTCAATCCTCGTTTTCTCTTTTTAGATGTAAAACACTTACGCGTTTACTTATTCTAGTTT	97.9899	85.4531	Yes	12	35.25	No	-	-	-	-	-	-	-	-	-	-	-	-	-	-	-	-
2185	CATGCATACATTTAAGCTGTATGTGTATGCATACAAATGTGCGGCATGTCCGAGAGTCAATGCTTGTGTGCATGCATGGACATGTGAAAAAGTGCTTTTT	24.4457	15.5594	No	12	53.7	No	-	-	-	-	-	-	-	-	-	-	-	-	-	-	-	-
2192	TGCAGGCGGACAATGAGGGTACACTGGAAGAAAGACCCCTGATTAAAAATAAGTTGGTTTCTCACCAGCTGAGTCGTAACCTCTGTACTCCAGGCGCTGC	80.5152	90.3004	No	20	4.66	No	-	-	-	-	-	-	-	-	-	-	-	-	-	-	-	-
2226	CATGCCTGCTGCTCAGAGTTGGATCTCTGTGTACACACAAAGAAATAAAATATTCCTTTTCCCCATAAAATGGTGCTGACATCTCCACAGGCATCAGGAG	43.3265	61.2744	No	20	2.59	No	-	-	-	-	-	-	-	-	-	-	-	-	-	-	-	-
2237	TGCAGGAAGCTCAGGCAAACCAGAGAAACAGAAGATTTTGGCTTTTAAAACGTCTGAAACCTGAGGACGATTTGAAACTGAATGTTAATGTTTCACACGT	86.899	81.4362	No	18	10.55	No	-	-	-	-	-	-	-	-	-	-	-	-	-	-	-	-
2242	TGCAGGTAACAGGAGTCTGTTTTAGGTTTCTTGTCTTGAAATGCACAGTCAGCCGTTCATGAGAACGTCCAGTAAAGAATCAAAAACTTCTGAAATGCTT	101.96	89.0542	No	3	59.22	No	-	-	-	-	-	-	-	-	-	-	-	-	-	-	-	-
2261	TGCAGGGAGCCAGTTTAAAAGTGACAACACGCGCATATATTATCACATCCAGGGAGTTGGAGCTACACGGGATGTGTACAGATCTAGAGGACAAGGATTC	36.2551	33.7188	Yes	17	30.57	No	-	-	-	-	-	-	-	-	-	-	-	-	-	-	-	-
2265	CATGCAGAATTTGTTAATTTAACAGTGAAAAGACATTTACAAGATAGATATATGAGAAATAAATATTTTACTTTGAAACATATATATCCCCATTGCAATA	78.7879	58.7909	No	12	6.89	No	-	-	-	-	-	-	-	-	-	-	-	-	-	-	-	-
2296	CATGCTGCATTCTGTAGATCATCTGAGGGAAAGCAGCATCAATAATACCTTTATTATGCTCATGGACAGTAGTGTTTTAGTTCCAACTGTTCGCTTCACA	36.2929	25.8399	No	17	38.46	No	-	-	-	-	-	-	-	-	-	-	-	-	-	-	-	-
2312	TGCAGGGTTGGAAATATCGTTTCAGCAGCGAGGTCTGCTCACTTATCATCACGATTTTAAGCTCACTTTGACATGGTAGAAAATGTCACTTTCCTACTAG	174.04	128.692	No	22	72.26	No	-	-	-	-	-	-	-	-	-	-	-	-	-	-	-	-
2318	CATGCACAATTTTTTCTTTGGTGGAGGACGACACGTCTGTTTTGTGTTATTCCTCGTGGGTAATCAGTCCCATACTGGTGGTTTTAAAGCGACTCGATAA	49.4646	46.1345	No	23	53.1	No	-	-	-	-	-	-	-	-	-	-	-	-	-	-	-	-
2334	TGCAGGACTGGTCCCCATGATGTCACAGAGTATAGTGATGTGACGGCAGTGTCAGCTCCAACTGCAGCACAGCAGGATGTTTTCACAAGAAACTGTCCTC	150.929	114.709	No	17	66.07	No	-	-	-	-	-	-	-	-	-	-	-	-	-	-	-	-
2345	CATGCTTACCATATGTCTCAGATGGCTGCATCCTCTAGTTCAAGGTTTACGCTTCCGGACTCACTCACCGCCACTGTACGTTGGACACTAATCCAGTTAT	117.636	107.527	No	5	25.14	No	-	-	-	-	-	-	-	-	-	-	-	-	-	-	-	-
2402	CATGCTAGCAGTCATAATATCCAGCTCAAAGTCTATGTTATGTGTGGAGATGACAGCGGTTAGCTTGAATACATGACTGGAACGTCGGAAACGTCTTCAC	21.5682	17.9346	No	23	58.47	No	-	-	-	-	-	-	-	-	-	-	-	-	-	-	-	-
2448	TGCAGGCTCCGGAGGAGTAGAGGAGACAGAGAGGAGAGGAGTGAAGAAAACAACCGGCAACAGATGCACAGTTTACAGTGCAGACAGACATCCAGCTTTT	52.6939	70.0235	Yes	12	16.34	No	-	-	-	-	-	-	-	-	-	-	-	-	-	-	-	-
2458	CATGCACCACCATTTATCGTGCGAGCAAGCGCGAGTCCTCTCACCTCCCCGAGAGCAAGCTGAATCAACAATGAGCGTAAGTACAGCTGTTACATTTGAT	54.6869	34.5893	Yes	15	52.56	No	-	-	-	-	-	-	-	-	-	-	-	-	-	-	-	-
2471	TGCAGGCCAAATCATACCTTATATACCAACGTTTGCCCGCAGGCCCTGCTTTGGGCAGCTTTGTGCAAAGACAATGATCTTTTAGGGATTCAGGGACGGT	42.2959	59.1366	Yes	19	82.39	No	-	-	-	-	-	-	-	-	-	-	-	-	-	-	-	-
2485	CATGCCCACGCATGAGTGTGTCCGACAAGACGCCTGTTAGCAGTAACACATTTCCTGCTTCTTTTTATGGCAAAGGCTCACTGCCCACTAAGTAATCATT	20.6163	25.8112	No	19	37.05	No	-	-	-	-	-	-	-	-	-	-	-	-	-	-	-	-
2493	CATGCTACAGGAGCAACAAGAGCAGCTCAACCAATTGGGCTCAAGCAATGCGCCCAGCACCTTTCAGCGACTGATGGAGCGGATGTTTGGTGACCAACAC	36.2653	37.2366	No	7	87.84	No	-	-	-	-	-	-	-	-	-	-	-	-	-	-	-	-
2497	CATGCTAACTTTTCCCGTGTGAGGTTCAGACCCACACAGTTCTGGGTCGGGTCCCCGTCTGTGAGTCATCCTGGTGCATCTGCTCTGGACAACATGGACG	117.121	90.9819	No	7	0	No	-	-	-	-	-	-	-	-	-	-	-	-	-	-	-	-
2507	CATGCTTGGGTTTGTAGAGATCAAACCAGCACTTGATCTATTCAGAAGCACAGAAAGCACCACCTTCTGGGAGCAGGACCGGCCTAAATGTGTTGCTGAC	20.7634	17.0685	Yes	23	14.93	No	-	-	-	-	-	-	-	-	-	-	-	-	-	-	-	-
2518	TGCAGGTTGCACCTGCTGCAGTGCTGCACAAAAAATGAAAGCTGAACTCACCGGTTGTGGTGAAGATGCCCACCACCAAGCTGATCTTTCTGTTACCCAG	109.394	101.604	Yes	11	86.71	No	-	-	-	-	-	-	-	-	-	-	-	-	-	-	-	-
2521	TGCAGGCTGTCACAGTATTGTTGAGAAATGTAAAAAGCGGCTTTGTTGGAGGACACACTCGAGAATCCTTTTATAAAGTCATTTTTACCAACTGGGAACC	94.7172	99.4203	No	14	60.46	No	-	-	-	-	-	-	-	-	-	-	-	-	-	-	-	-
2543	TGCAGGCACAGAATAGGACATTATTTATTTTTCTGTTGTTAAATAGCCCGTTAAAATGTGATTGTTAAGATGTTATTTTTAATTAATTTCCTTAGTTATA	44.0505	62.8533	No	6	26.42	No	-	-	-	-	-	-	-	-	-	-	-	-	-	-	-	-
2560	TGCAGGACTGACTTCTATTTCCTCCCCTTGTGAAAAATTCTATAGTGGATTGAGGTAAACCCACTTGATTCAGGTTAAGACTGTATATCGCTCCATGTAA	118.929	107.196	No	24	28.87	No	-	-	-	-	-	-	-	-	-	-	-	-	-	-	-	-
2584	TGCAGGTGCCTTGATCCTTCCTCTGCTGTAACAAAGAGTTGTGTATTATTTTTTTCCCCGTCAACTTTCGCTCCAGGAGCCAATCCAACCATAAAAATAA	43.8776	44.5956	Yes	9	57.25	No	-	-	-	-	-	-	-	-	-	-	-	-	-	-	-	-
2603	TGCAGGATTGGTTAATGTCGAGAGCTTATGCAAAAGAATACCCAAGAGTGAAAAAGACAAGATACGAACTAAATCCACTGCGGCTGTTATTTTTTGACTG	126.717	107.27	No	8	22.19	No	-	-	-	-	-	-	-	-	-	-	-	-	-	-	-	-
2615	CATGCAGGAAACATCCGCCTCAGAATTTGGTTTGTAAAGTCTGTCTTTCAAGTTATCACCATCATTTTACTTTCAGACAACAACTCAAAGGTTACCAGGG	22.0515	15.2584	No	15	61.54	No	-	-	-	-	-	-	-	-	-	-	-	-	-	-	-	-
2648	CATGCAAAGCCAGCAGCAGTAATATATTTATAAGTCCCAGCTTCTGGATCTAACTTATTGACAACATTTATGAACTCAAACCCAGAAAAATCAATGTCCC	69.7273	82.2862	No	3	57.15	No	-	-	-	-	-	-	-	-	-	-	-	-	-	-	-	-
2683	CATGCTGTTTCCAGAGCATTCTGGCACATTGAGTCTGTTTGAGGTCACATGTTTACTGGGAGCCTTCTTTCTATTTTTATTTCCCCTTGTATCTGAAGGG	32.7579	28.6957	Yes	5	74.54	No	-	-	-	-	-	-	-	-	-	-	-	-	-	-	-	-
2700	TGCAGGCTGTTACCTGCTGCAGTTCACGTGACTCGCTGCTTGCTTGGTGTTTCTTCGGGGACAAACTCTCTGCCCTTGTTCACACAGACGAGGTGTGGCT	65.0808	64.8653	No	4	40.77	No	-	-	-	-	-	-	-	-	-	-	-	-	-	-	-	-
2714	CATGCCCCCAAACTGTCTATCGCCTTCATCAGAGCTGGGGAGGGGGCGCAACACAAGCCTAACTCATCAGGAGGGCTTCTTGCCTCCACTCAGGACTGGC	45.9694	57.6521	Yes	13	43.25	No	-	-	-	-	-	-	-	-	-	-	-	-	-	-	-	-
2715	CATGCATGACAGTAGAATGGGTTTAATATGAAGATGGTAGAGCTGATAAAAGTGGTATTAATCCATGTAAAAGCAACTAACAACAAAGCCGAACCCTGCA	13.6279	8.95616	No	22	77.82	No	-	-	-	-	-	-	-	-	-	-	-	-	-	-	-	-
2736	TGCAGGGGGCGTGGTTAACATACAGATGTTTGTCATTGATTTTGTGTCTTATGTGAGGAAGCAAAGTAAAAGAAACAGCAACAGAACTCTTTCTCTGTCT	130.909	111.107	Yes	21	1.1	No	-	-	-	-	-	-	-	-	-	-	-	-	-	-	-	-
2740	CATGCTTTACCTTGTAGTCCTCGGTGTGGAAGGATGCCTGTCTGTTTTTAAACATTTTGTCAGCAGCAGAGTTTCCTATTTAAGTTTCGATGTCGCTAAC	19.0532	17.956	Yes	22	85.1	No	-	-	-	-	-	-	-	-	-	-	-	-	-	-	-	-
2744	TGCAGGCCACTACAGAGCAGAGACACTGCTCAAGGTTTTAATGCTTCCATTTTGAGTAACAGTTGTCAGTTTGGTAATTGCTATCATCTGTGTCAAGGCT	44.3131	34.8544	Yes	11	16.13	No	-	-	-	-	-	-	-	-	-	-	-	-	-	-	-	-
2785	CATGCTGGTGAGATTTCTCTCTTTTACAAAAATTCAAAAATGTTATATGCTATGTATGTAGTATAATGTGTACACATGTATATGTAATATCATGTTTTAT	74.2525	74.8903	No	18	76.06	No	-	-	-	-	-	-	-	-	-	-	-	-	-	-	-	-
2823	TGCAGGTAAATGAGGGGCCTACTCCACTTGAAGCTGACATTACCTTTATGTTTTGTTAGATTCTGGACTTCTAAGCTGAATTTTTAGCAAATCACATTGG	170.232	119.769	Yes	20	13.05	No	-	-	-	-	-	-	-	-	-	-	-	-	-	-	-	-
2877	TGCAGGCTGACCGAGTCCTCCTGGCTCTCCTCTCCTCTCTCTCTCTCACTGTCTCCTCCTCACCCTACTCCCCTCAGCTGAAAAGGAGACATTTATCGGA	64.7041	76.6692	Yes	12	15.16	No	-	-	-	-	-	-	-	-	-	-	-	-	-	-	-	-
2957	TGCAGGTCACTGGCAAAAAAAGGACGGGGGTATTGAGGGGAAATCATGACGGCCGCTGTGTTATCTCTCAGGAGGGAAAGGAGAGATTTAAATAGAGAAA	67.4141	67.1833	Yes	1	47.28	No	-	-	-	-	-	-	-	-	-	-	-	-	-	-	-	-
2963	CATGCCTTAGACTCTAAACGATAAAAGACGTTTCTCTTTCCTTTTATTCTTTTTGTCTCCTTATCCTTGTGTCTACAACACAGCAGCTGTTATTTGCCAC	57.4444	46.0411	No	9	30.68	No	-	-	-	-	-	-	-	-	-	-	-	-	-	-	-	-
2964	TGCAGGAGCGACTGGAGGCAGAGAAGAGACAGGTAACTGGTACAGAGACACACGGGCTCTTTAGCTGATGAGAGATGTCACCACTGAGGTGTTGGTGCTG	76.0505	63.7835	No	17	59.54	No	-	-	-	-	-	-	-	-	-	-	-	-	-	-	-	-
3050	CATGCTGCAGTTGGGCAGTTATGTCTGTGCTAAATCTGCCATCCACCGCTCGCAGTATGTCATACACCCATTATTGGATTGTGACAAAGCTTGGGTAACC	86.5859	54.7143	No	5	25.23	No	-	-	-	-	-	-	-	-	-	-	-	-	-	-	-	-
3065	TGCAGGTTGTGAACATGTAAATGTACATAATGTATTAAAAGACGTCAGAGAAAACGGAAAGGTGAAGTGCGAGGTAAAATCATGAGGAATAGAAATATAA	49.6633	50.3229	No	13	15.33	No	-	-	-	-	-	-	-	-	-	-	-	-	-	-	-	-
3109	TGCAGGCTGACGACTCTGCAGACATAAAACACCTGCATGCCGTCCAGCCACTTATGATCACTGTTGCATGATTTTGGGGAGAACATGTTATCTGAACGGT	39.8673	25.0042	No	15	49.5	No	-	-	-	-	-	-	-	-	-	-	-	-	-	-	-	-
3158	TGCAGGAGCCGAAGTCAAAGCTTTTCTGTCACAACACGAAACTGAATGTCTTTTTTCAGCTCCTGACTCTTCTGAGGAAACCAGTAACAAAAGAGGCAAC	134.071	110.604	No	8	70.43	No	-	-	-	-	-	-	-	-	-	-	-	-	-	-	-	-
3160	CATGCGTGCACGTGTGCGACCGTGTCCTCATCTTATATCAATACATGCCATTAGCTTTGCCCTTTGCGTCACCTGATTCAAATCACAAGGAGGATGCACA	39.6495	51.1469	Yes	3	35.44	No	-	-	-	-	-	-	-	-	-	-	-	-	-	-	-	-
3207	CATGCTGCCGCAGTGTTAATATTAAGTTTTCATGATAATTAGAGTTGATAACGGTCGATCGCCTTCATAAATTAATGTTAAAAGATCAACCTGGTGCGTC	135.646	117.026	No	13	28.73	No	-	-	-	-	-	-	-	-	-	-	-	-	-	-	-	-
3233	CATGCGGCCTGAGGCTGCTCATAAGAGATGGATCGGATCACAAAAAGCTCATAATTTGGTGTAAATCTGAGGACGGAAAACAGACGAAACAACGGAGGAC	45.9184	60.8354	No	4	4.58	No	-	-	-	-	-	-	-	-	-	-	-	-	-	-	-	-
3267	CATGCTGGAGCCACTGTAGATGTTTTTATATTGATATTTGAATTTTAAAACATGGACCCCCCAATCTGACAGTTTTTATTGAATTAACCTGATTAATCTT	126.535	100.954	Yes	18	54.42	No	-	-	-	-	-	-	-	-	-	-	-	-	-	-	-	-
3292	CATGCAAATACTGATGCAACAGAAAACACAATATTGTGTAGGACCAGCTGATGTTAGAATATGACTATAAAAAAGCCACAAGCTGTTTTAAGAGGAAGGA	32.5426	52.1222	No	4	108.31	No	-	-	-	-	-	-	-	-	-	-	-	-	-	-	-	-
3318	TGCAGGGATTGACACGTCTGCCCAGGTATTGAGACTAGTGTAGGGTTCAGGGAACTAAGTTTTTAGGTCGCGATAAGTAAGCTATTGAAACCTTTCACAA	97.404	86.4798	No	15	67	No	-	-	-	-	-	-	-	-	-	-	-	-	-	-	-	-
3321	TGCAGGGGGCGTCGACCTCTACCTGGTGACCCTGTCGGCTCTGGGATCGACCCCCCAGGAGCACCAGCTGCCTCCCAACGTCACCCAGGTGGTGTTAGAG	52.4444	42.6421	No	6	78.62	No	-	-	-	-	-	-	-	-	-	-	-	-	-	-	-	-
3346	CATGCAGACTTTCTCCTCATGCTGTCTGTTCCATCTCCACCTTACAGGTTACATGAGTGTGAAAAATGCATCCCTTATGACACCACACTTTGAAAATGTG	26.1146	19.6805	No	11	8.65	No	-	-	-	-	-	-	-	-	-	-	-	-	-	-	-	-
3356	TGCAGGAAAAAACAAACAAAGGACGACCAGGAGAGGGCGGGGTCGTCACAACATGAATTATTCAGCAACAAAGTATCATATACAGCAGCACAATATTTTT	44.2551	45.1365	No	14	89.38	No	-	-	-	-	-	-	-	-	-	-	-	-	-	-	-	-
3375	CATGCAGTGTAAAAATATGTTCTCATGCTGAATATTTTATATGTGGCTTCTCTTCACAATCCAAGTAGAAAATATGTAAAGATATCTGAAGATGCAGAGT	28.6344	35.2238	Yes	14	14.98	No	-	-	-	-	-	-	-	-	-	-	-	-	-	-	-	-
3415	CATGCAAAAATGCGGTGAATTAAAATATTTAGACTGACAGCGATGCCATGAAAATGTTTCCTGTTCTCTCCGGCTGTGACGTGAGACGCAGCAGTCAGGA	69.2222	80.6563	No	12	59.41	No	-	-	-	-	-	-	-	-	-	-	-	-	-	-	-	-
3439	TGCAGGCTGCATCAAATCCTTTCAGGAAGACATTTGGATTCATGTAAATCTCTTTTGTGCCTCATATTAATGCAGCATTACACAGTATAAACACCTTATT	49.2979	74.0292	No	21	16.85	No	-	-	-	-	-	-	-	-	-	-	-	-	-	-	-	-
3449	CATGCACAACAAAGAACAAACTGGACTGTTGCCCTGCCTTCTTACTACAGGTGGAAAGGTGACCATGGTGGAAGAGTGCAGAAGTTCTTCCCAGCTAACT	26.0532	15.6311	No	6	0	No	-	-	-	-	-	-	-	-	-	-	-	-	-	-	-	-
3472	CATGCTTTACCAGGTCATGTCAGTATTGAGCAGCTATTTTGTACATTTAATGACACATTTTTTTGCAGGTACTGCTGCTTGTCCCAACGGCAGTTTCCAC	89.4242	92.387	No	8	63.55	No	-	-	-	-	-	-	-	-	-	-	-	-	-	-	-	-
3546	TGCAGGCGTCAGACGATCTGTTTTTGTTCTGTTGAGAGCTCCAGCTGTCCCGTCTGCAGCATGAAGACATGAGCCCGCAGCAGCGACGCATTTATAAGTC	97.0808	74.5285	Yes	6	99.42	No	-	-	-	-	-	-	-	-	-	-	-	-	-	-	-	-
3569	CATGCATACGCTTTCATGTCCAGTAGCGTTGGTGAAGACAAACAGTCAAACAGAGGACGAAGAGGCGATCTCTGAAACAGTCATCCCAAACAGAAGGTGA	17.3723	10.665	No	13	22.49	No	-	-	-	-	-	-	-	-	-	-	-	-	-	-	-	-
3582	TGCAGGGCAAAGGAAAAAATTACAAATGAGTCATACGAACAAAAGCTGGTTGTTGACATACTGTACATGCATGGCACAGTTTTTGTTTATTTATTTAGCG	52.3939	55.4239	No	21	20.01	No	-	-	-	-	-	-	-	-	-	-	-	-	-	-	-	-
3628	CATGCAGTTTGAGATAATGTCGCCGCTCATTTTACAATTTTTGCGATGGATAGAACAGGTTTAAAGTCTGTTTTTTGTTGTCCCAGCATTTTCTAATTTT	82.8889	93.2283	No	13	45.92	No	-	-	-	-	-	-	-	-	-	-	-	-	-	-	-	-
3638	TGCAGGATGTATGTTTTTATAATTAGTTCACCTATATTCTCTCGCTCTGTCTCTTCGGTTGCGGGAGCTTTAGCTGTTTGCAGTTTATCCCACTCCGAAG	132.515	94.8136	No	24	42.61	No	-	-	-	-	-	-	-	-	-	-	-	-	-	-	-	-
3665	TGCAGGGACAGACTGTTGAAAACACTGTTTAATTGCCAGGGACTGTGGGAAGAATAAAAAACAGATGCTGCCGTTTGATGTAGTGCAACGAATGAAATGA	59.6364	41.8148	No	7	74.27	No	-	-	-	-	-	-	-	-	-	-	-	-	-	-	-	-
3743	TGCAGGAAAACAGATTGTGCTGACCGGGTCGGGAGCGAGTTGCTGCACCAAGCAAAGGAGTACAGACCTGTGTCTCGTTCACCAGTGAGGGCAAAATGAT	28.9892	46.338	Yes	17	27.48	No	-	-	-	-	-	-	-	-	-	-	-	-	-	-	-	-
3805	TGCAGGTCCACGTGACGCCTTTTTTTAAAAACTGAAGCGGAGTCGCTGGACGCCGGCTGAAAGCTAGCTCCAGTTTGTGCCTCTCAATGTCCGACATTCA	61.0505	69.3455	Yes	7	13.51	No	-	-	-	-	-	-	-	-	-	-	-	-	-	-	-	-
3822	TGCAGGTTGTGACTAACCCATGACTTGGGTATTAATCGCTGTTGTTGCTTTTCTGTTTTTTTGACCAATTGATCGATCCACCTCTGGTTTTAGCACTAGT	45.4343	46.2644	No	1	0	No	-	-	-	-	-	-	-	-	-	-	-	-	-	-	-	-
3827	TGCAGGAAAGGACTTCCACATGTTGATCCCCCGCACAAAAAACCTGTTTATCCAAATGAGGATTTACAAAAGGCACCTTTTTGAATTTGAATCATATTTG	68.2525	63.3541	Yes	7	74.27	No	-	-	-	-	-	-	-	-	-	-	-	-	-	-	-	-
3865	CATGCTGGGACACATTTTTATCTTTATCAAAAAAATTGCAGCTCCTGCGATTTATTGCACTTGACCATATTGCGATTTCACAGATTTTTTGATTAACTGT	29.3438	27.0655	No	8	56.24	No	-	-	-	-	-	-	-	-	-	-	-	-	-	-	-	-
3873	TGCAGGAATAACCTTAGTCCTCGACTCACCTTTGATACACTTCCCGACAGGTCGGGCAGCTGCATGCGGCTCTTATGTAATGCACACTGTAAAGACGTGC	30.3636	17.0602	Yes	22	91.38	No	-	-	-	-	-	-	-	-	-	-	-	-	-	-	-	-
3913	TGCAGGTCAAAAAGAAATGAGACAATCTGAAAAAAATATATAAGGTAGGTGCATGTGTGAATGATTATGCGGAAACTACATGTAATTGATTTTACCCATG	47.4141	59.0211	Yes	19	0	No	-	-	-	-	-	-	-	-	-	-	-	-	-	-	-	-
3915	TGCAGGAAACACAGGTGAGAGCGTCACCGCGAGGCTGTTCGGTCGTATGACGTGTCCACTGGCTGCTTGTAAAGACTTGTTGATTATTTGTTTCCAGTTC	72.1414	69.5975	Yes	14	9.98	No	-	-	-	-	-	-	-	-	-	-	-	-	-	-	-	-
3931	CATGCCGTACTTTACAGTCTCACAAGCTCATATTTCTACTTGTCAATCACGCATCACTGCAGTGGTTACCTTTGGAGTGACAGTAACAGACTTTTCAAAA	43.1919	44.2718	No	6	58.78	No	-	-	-	-	-	-	-	-	-	-	-	-	-	-	-	-
3968	TGCAGGTTTCGCTCTCACTCGCTCTCTCCTTCTCTCTCCGACTCTCTCTTCATCACTCCCATTCCCTTCCTCTGTGTTTCCCTCATGTTTTCCCCCCATT	70.1414	73.3688	No	7	85.64	No	-	-	-	-	-	-	-	-	-	-	-	-	-	-	-	-
3978	TGCAGGCATCTGACAAGGAAAATGTAAGGCTACACTGGGACAAGAATGAGAAAACAAAGACAGAGGCGAAAGAGCTGGAGCTGGAGGGCAGCATAGATTG	30.2105	40.5147	Yes	11	42.17	No	-	-	-	-	-	-	-	-	-	-	-	-	-	-	-	-
3982	CATGCAGAGGCATCCACAGTGCTCTGAAACAGCCTAACAAAGATAAAAACCCATCTTTATTACCACAGAGACTACACAGCGAATGCTGTTACAGAGTAGA	67.4141	47.1006	No	20	66.16	No	-	-	-	-	-	-	-	-	-	-	-	-	-	-	-	-
4006	TGCAGGGGTTGTGCCAAGCACTTGATAAAGACATCCGCTTGATCTTTGCTGCCCTGGTAACCTTTGAGTTGTTGTCTGAAAGTAAAATGATGGTGATAAC	22.7812	16.0402	No	15	58.2	No	-	-	-	-	-	-	-	-	-	-	-	-	-	-	-	-
4183	TGCAGGCTGTTGAGAGCGGAGGAGGCGGAGGATCCGTCTGAGGAGGTTTGATAGAGGAACTGAGGAGTGTGTGCGGTTTCCTGTCACTGCAAGTTTGTGT	38.7188	40.2062	No	7	30.04	No	-	-	-	-	-	-	-	-	-	-	-	-	-	-	-	-
4189	TGCAGGAGTCTGTCTGGATCCTGCTATATATGGAAAGCAGAAATGTGCTGTGTCATCCATATGCATGTTTCTGTGTCAGATTTTGAGAGTTGTCTGTGGG	30.2043	31.8565	Yes	14	73.1	No	-	-	-	-	-	-	-	-	-	-	-	-	-	-	-	-
4249	TGCAGGCTAAAGTCCCACTGGTCAACTTCACCGAAGGGTCGAATTATTCTTCCTGTGTGTGTGTTTGCACAACAATGGGACGGTATTAAAGAGGGCCAGA	24.4674	34.57	No	2	22.84	No	-	-	-	-	-	-	-	-	-	-	-	-	-	-	-	-
4282	CATGCCGCTGTGAACTGTGACCTCGGCCTCGTAGAGTCGTCCTGGCACCAGAGCGAGGCCAGAGAACGTGAGCTGTGTGCTCAGTTTGCTGACAGTCCGA	44.8889	36.5597	No	6	78.62	No	-	-	-	-	-	-	-	-	-	-	-	-	-	-	-	-
4311	CATGCAGACCTTGGTTGAGAGTCTGGCGATGAACATGACCTCTGTGATCGACGCCATCTTCGTGGCCTTCATCGGAGACCCCATCACCTACGATGTCCAG	73.4545	68.0524	No	15	63.54	No	-	-	-	-	-	-	-	-	-	-	-	-	-	-	-	-
4326	CATGCTCACACACCCACACACACATTTTCTCTGTTAATGACAAGAATTTGATTCAATATTTACTTTATTACATATTTTATGTCACTTTTGTTTTTGTCTT	24.5604	27.1319	No	19	77.77	No	-	-	-	-	-	-	-	-	-	-	-	-	-	-	-	-
4327	CATGCACAGCAGCCAGCCAATTTTATTTTTGTTCCATTTGTCACAGGAATCAGGGCCTACTTTGATTGTTTGATAAAACACACTGCCCTACGAAATCACC	42.4949	35.3355	Yes	20	2.59	No	-	-	-	-	-	-	-	-	-	-	-	-	-	-	-	-
4347	CATGCCTCCTTTCACTCAGGAGACGTTTGTGTTCGCATGTTTATTGAGACTTCATCTTGAGCTGTGCTTGACATGTGTGACAGGCGCATGTATACTTTAT	83.2828	87.262	No	15	98.31	No	-	-	-	-	-	-	-	-	-	-	-	-	-	-	-	-
4356	CATGCTTTTAGTCCTGCGTTTTGTGATTGTATCATAAAGTTAATTAACTCAGACCACCAACAATGATCAGTCAAATGAATGTCAGAAAATGCAAATGTAT	25.9362	22.2008	No	2	16.26	No	-	-	-	-	-	-	-	-	-	-	-	-	-	-	-	-
4433	TGCAGGTATGCATTTTTATGAAAATTTACTGGCTCTATGGATGTCGGTCAGGACCACCGTGAATATCTTACTATCTTACCATACAACTATTAGATGGATG	132.111	117.617	No	7	84.61	No	-	-	-	-	-	-	-	-	-	-	-	-	-	-	-	-
4459	CATGCACAGTCAGAGGTAGGGGATTCACACTGATGCCTTTTCACATAGCGAACTGTTGACATAAGACAAATGTACAATTAAGCTACTGGCAAAGTTAAAT	24.8485	18.1149	No	7	59.02	No	-	-	-	-	-	-	-	-	-	-	-	-	-	-	-	-
4497	CATGCTAACAACCTAGCCGTGGCCCGTCCAGGTCCAAAGCTCCCGCGTTAGGAGCTTCGTCAGCCGCGGTTGTTTTGAGCAAGTGAACCGAACAGGACGA	16.3778	10.6619	No	5	116.39	No	-	-	-	-	-	-	-	-	-	-	-	-	-	-	-	-
4532	TGCAGGCATCCAGTTTGTTTCACATGACAAAGGATAATGAGGGACACTCCTTTACTTTCAACATGGACATCATGTAGAAGTCTGAGCACAGATTTAGCAT	15.8421	9.68143	Yes	19	32.74	No	-	-	-	-	-	-	-	-	-	-	-	-	-	-	-	-
4534	CATGCAAAGTGATAACAAAAATCAGTTAGCGAGTTAAGTTCACGATATCACAGAACAATGTTGTTCTCTTCCAGACTTTTTCCTGCACTGGATCTAGCCT	49.7879	66.6594	No	6	23.99	No	-	-	-	-	-	-	-	-	-	-	-	-	-	-	-	-
4574	CATGCTGTATTACAAGATTTTTCTCTCCTGGAGAAGTTGATCATTCATTGATCACAGCGGTTTTTAGTCTGATTAATTCACAGATTGGTTTGGGTACCTG	20.1304	17.0875	No	17	49.4	No	-	-	-	-	-	-	-	-	-	-	-	-	-	-	-	-
4598	TGCAGGCAACAGAAGGAGAAAGTTAAAGTGCCTTTTTGACAGAAATGTTCAGACCCCACACATGTGACTAGGCTAGCTGTTTTGTTTTTTGTTTTTTTTA	124.222	113.798	No	14	85.11	No	-	-	-	-	-	-	-	-	-	-	-	-	-	-	-	-
4599	TGCAGGGGGCAGAGTAGAACTTGTAAATCAAGTATGTGCATGTTTGACTGGGTTGGGTTATTCCAGAGGATGAATCCCACTGACTTGATGAACACTCTTA	137.101	102.811	Yes	3	15.26	No	-	-	-	-	-	-	-	-	-	-	-	-	-	-	-	-
4608	CATGCAGCTTCAGTGTGGCTTCCATCTGGAACATCAGGCACAGATACTTATCTAAGAAATTTAGGTCTGAGAAATGTGTACATCTGAAATTGGAAAGTTA	33.3673	30.063	No	20	0	No	-	-	-	-	-	-	-	-	-	-	-	-	-	-	-	-
4610	CATGCATCAATTTTAAATCCACAGTAGCTTTTATCTTTTTGTCACCAGTCTCTAATGTGGAGCGTTTGACTCAATTTTTTGGGTTGTAATGATGGGATGT	81.9697	77.8811	No	20	0	No	-	-	-	-	-	-	-	-	-	-	-	-	-	-	-	-
4661	CATGCCATTATCATTAGGTACAGTTGAGCCATTCTCATTCATGCTTCTCGTGTTGGCCTCATTTAAACAAACTACCATACTGACAGTTTGTATACAGTAA	38.3438	55.2454	No	24	19.82	No	-	-	-	-	-	-	-	-	-	-	-	-	-	-	-	-
4670	TGCAGGGCCTCTTGGCTCACTAGCGCCTGGGTGAGAGCCTCCTTCGCTGCAGTGTCCCATTCTTCAATGTCGGATATACACTGTTCGGCTTCCGCCACTC	118.202	76.5564	No	16	121.46	No	-	-	-	-	-	-	-	-	-	-	-	-	-	-	-	-
4695	TGCAGGGGTTAAATACCCTCAGCCGAGTCTCACAGGTCGTGGTCCGCCTCCAGCAGCTCCACCAATCACGTGCTGCTATTTCCCTATTTTCCTCCAATCA	53.8367	40.5195	No	8	70.43	No	-	-	-	-	-	-	-	-	-	-	-	-	-	-	-	-
4741	TGCAGGGTACACTGCGGAGAATGTTTCAACAAAAACAGACATCAGTGCCAAGACTCTCTTTATATTAACTGACAAATGTAAAGTGTGTTGCTTGAACTAT	60.596	53.9837	No	4	74.3	No	-	-	-	-	-	-	-	-	-	-	-	-	-	-	-	-
4742	TGCAGGCCTCTACTCATACACCGTTATGCCCTTTGGTTTAAAGAACGCTCCGGCCACTTTTCAGCGGCTTATGAACAGAGTTGTGCATGGGTTAAAGGGC	52.8889	51.591	No	10	90.89	No	-	-	-	-	-	-	-	-	-	-	-	-	-	-	-	-
4746	TGCAGGTTTGTAACTCGGGAGGAATAAAGTGAACACAAATACACACCGGAGGACAGAAGGAGACAATGTTTGGGTATTTCGGTTGAGGAGTGTTTCTATT	93.5556	79.0594	No	23	31.28	No	-	-	-	-	-	-	-	-	-	-	-	-	-	-	-	-
4748	TGCAGGCACGAGCTGTGATTGTTGGCTGCTGCGCTCCCCTCGACATCGCGCTCGCCGTATCGGAGCCGATTAAAGGTCCAGCTCGCGATGTCAACAGGTG	129.04	98.809	Yes	23	24.26	No	-	-	-	-	-	-	-	-	-	-	-	-	-	-	-	-
4767	TGCAGGCTACCGTACATTTCCTTCCCTTCAATCTCACATAAGTGTTGTGGATTCACTTTGTCCCATGACACCCAGCAGGATGTCTGCAAAAATTCTGTCG	26.4592	22.6229	Yes	9	40.93	No	-	-	-	-	-	-	-	-	-	-	-	-	-	-	-	-
4823	CATGCAGGGTCTCTCTCTCTCAAGTTATAATCGGACTGAGCTCCGTTTCCTCTACCTTCTTCCTCTCTTGTTCGTCCTCTGTGGAATGGCAACATGTGAC	139.586	95.7318	No	14	64.64	No	-	-	-	-	-	-	-	-	-	-	-	-	-	-	-	-
4824	CATGCAGCAGCACCTGCTTTGTATTTGTTATTCATCAGCTGTTTTTAAGATCTGATCTCGGTGATAAAAATGATATTAACCCAATAACACGAGCGAGACG	68.9596	57.7293	Yes	23	55.46	No	-	-	-	-	-	-	-	-	-	-	-	-	-	-	-	-
4837	CATGCTTTGATAATGTTCAAACAATAGACACGTGTTATGGTCTTATGTTGCTGATGAATGTGTACAATTTTACATGGCTATTTTCTCCTACTAAGTATGC	98.2121	102.214	No	19	41.91	No	-	-	-	-	-	-	-	-	-	-	-	-	-	-	-	-
4839	CATGCAGGCGACTGCCGGTGTGTAGCCTACCTCGTTGGTGCGTAAACTCCCGGGACTCCGCGGCTCGTTTTGAAGGAAATTGTGTTTTTAAAAAAAGGAA	40.7143	26.9164	No	17	44.56	No	-	-	-	-	-	-	-	-	-	-	-	-	-	-	-	-
4925	CATGCCAGGACATGAAGTCACGTTGATAGTTTAACATGGAAGTGCAGCAGTGGTGTTTTGTATTTTGTGATCAATTTAGCACATGGACTTATTTATTGTG	43.7449	45.2763	No	8	40.24	No	-	-	-	-	-	-	-	-	-	-	-	-	-	-	-	-
4928	TGCAGGGGGCAGCATCACCGCTAACTGCTGCTGGAACCAGAGCTGACTGTGGAGACGAACCAGAACTGTTCTGGTGAGTTTGATTCAGTTTAGGCCCGCG	118.495	81.6027	No	13	125.9	No	-	-	-	-	-	-	-	-	-	-	-	-	-	-	-	-
4932	CATGCATGTTCCTCTGCAGTGAATAAGCAGCAGTGCTGATATGACTGTATCAATGCTGGCATAGTGTGACTTCACAGCTTGGGACCTTTTCTCTCCTCCA	95.4444	76.7917	No	14	65.09	No	-	-	-	-	-	-	-	-	-	-	-	-	-	-	-	-
4935	CATGCCCGTGATCTGGTTGCCAAACGGCTCACCACGTTTTCCACCTGTCAAAGGTAGTTTTATTTTGATACTTTCTTTTCAGGACTAATTCCTTCTTGGA	21.4824	29.7252	No	11	17.75	No	-	-	-	-	-	-	-	-	-	-	-	-	-	-	-	-
4939	TGCAGGCTGCGGAGGATGCTGCGGGGCCGAGGCGTGTGCGTGTGCATGCATGTGTGTGCGCTGGCGGTGTGTTGGGGTTTGCACACTGAAGCTGAGAACT	22.9583	13.9177	No	6	54.16	No	-	-	-	-	-	-	-	-	-	-	-	-	-	-	-	-
4978	TGCAGGTGGTGCTAAATGAAAAGTCAAAATAACTTCTCCTACATCATGACCTCATCCCACCAGCTGGATTTATCTTCTCCAAATGATCAGTTGGCAGAGG	63.596	66.0864	Yes	16	107	No	-	-	-	-	-	-	-	-	-	-	-	-	-	-	-	-
4985	CATGCCATGTTTGTTGGAATAAAATGTGACTATGAACATTTGGTTACACAGGTAGGATTCAAACAATGAGGAACAGTGACAGAAAGTGTTGGTGTCAGTT	37.4141	33.2584	No	22	71.87	No	-	-	-	-	-	-	-	-	-	-	-	-	-	-	-	-
5055	CATGCGACCATCTGACTTGTTAGACTTCGCCTCACCATCTTGCTTCCAATATTATTTGTGAATTCCTTATGCCTTGTGCATCTTATTTTTTTATTTTATT	29.5055	38.6415	No	4	73.19	No	-	-	-	-	-	-	-	-	-	-	-	-	-	-	-	-
5084	CATGCTAACTAGCTAGCCCCAGCCCATCCCAGTCTAAAACTCCTGTGCTCACGGTGTAGACACCGACACTCCCCTGGTCCTGAGAACCCAGTCCAAACCG	61.1313	57.2284	Yes	7	35.85	No	-	-	-	-	-	-	-	-	-	-	-	-	-	-	-	-
5124	TGCAGGAGGCGGAATAAACTGAATATTTGATACACGGTCTCGATGATCTATTGTAGAGCCGGAGAAATGTTCCATCTCTTATTCATTTAGTTCTGACATG	51.4242	64.9597	No	22	17.82	No	-	-	-	-	-	-	-	-	-	-	-	-	-	-	-	-
5160	TGCAGGAGCTGCCTGACAGAATTTGTTTATGTCTCGAAGACGCGTTTTAGAGGAATGAATTCTGCATTTGTTTTACAGTCCTTGTTTCCACGAAAAGGTT	110.626	99.5185	No	13	22.49	No	-	-	-	-	-	-	-	-	-	-	-	-	-	-	-	-
5186	CATGCAGGTTATTTGTGTAACCACCCTGACGTCACCCACTGGTTTGTGGACTACCATTTTATAGCGTCAAGTTGTGGGCAGAGAGTTCTGCTCACATATG	17	13.9898	No	16	52.53	No	-	-	-	-	-	-	-	-	-	-	-	-	-	-	-	-
5187	TGCAGGTTTGCAGACACGCTCGGCAGCTTCAGAGGCCGCCGACTCTGGCTTCGCCTTTGGACAAGCCGACATAGAGCTCCACAAGAAAATCAGAGAGCCT	46.3571	50.3647	No	6	15.19	No	-	-	-	-	-	-	-	-	-	-	-	-	-	-	-	-
5195	TGCAGGTCACCCTTCTGTCAAACTTTGTGCTCTGGCAGAGCCACTAATATTCTGCATGATGCCTGCGTACAAATATTAATTTACATTGCAGCAGTTTGTC	78.2525	58.4377	Yes	15	67	No	-	-	-	-	-	-	-	-	-	-	-	-	-	-	-	-
5203	CATGCTAAGACTGGGTTCAGTGAGCTACTACACATGATAGAATCAGAATTCCTTTATTTATCCTGCAAAAGGGGAAATTTCTGTGTCACAGCAGCCAAAG	64.4242	61.1531	No	6	3.62	No	-	-	-	-	-	-	-	-	-	-	-	-	-	-	-	-
5248	CATGCTCACTTCAGTAGATATCTCTGCAACACAATAGAGAAATGCTATAACATCAAACTATTATTAATTCACATCATGTTGATAGTTTTAACTGAAAGTC	105.889	93.2635	Yes	10	90.89	No	-	-	-	-	-	-	-	-	-	-	-	-	-	-	-	-
5296	TGCAGGGCGCCTCGTGTCACAAAGACGTGTTTCATGTGAAGCAGAGTGCAGGAGATTGTTACGGTTTGTGGGAGCTGTTGTCTGTAATGACCTTTTCTAG	89.6263	59.5823	No	23	47.91	No	-	-	-	-	-	-	-	-	-	-	-	-	-	-	-	-
5298	CATGCTTGGTATCAGAGCTAAGCTCCGGATCATGATCAGACTTGCTGTATAAGCAAAGTGAACTTTCTGTGGTGAATCACAGCCCCCACGGAAGGAACAA	20.1649	15.2122	Yes	9	1.03	No	-	-	-	-	-	-	-	-	-	-	-	-	-	-	-	-
5319	TGCAGGGAAAATGAGCGAGAGATTCATGAAATCAGTTAGAAACAGAGGCAGACGGATGGAGAGTGCGATAGACTTGTCGAAACACAGACGTAAGAACAAA	143.162	111.176	Yes	22	13.43	No	-	-	-	-	-	-	-	-	-	-	-	-	-	-	-	-
5330	CATGCTAACATGGAGCTCCTGAGCCATTGGTATAAACACCAACACAGCTTCTGTGTGCTAGCTGCACTGCTAACTGAGCTAACTAGCAGTTAGCAGCAGT	30.2151	18.3693	No	12	49.3	No	-	-	-	-	-	-	-	-	-	-	-	-	-	-	-	-
5341	TGCAGGAAGTTGCATTAAGCAAAAGTTACATTAGAATATAAATGTGCTACTGCTATGTAGTTCTTCTATGTCCTTTTACTAAACAGGAGCTTACATGTTG	17.7176	16.3581	No	9	51.22	No	-	-	-	-	-	-	-	-	-	-	-	-	-	-	-	-
5343	TGCAGGAGCTTGAAATGGCAGCTAGAATGAGATGTCACCACCATCAGAGTGCTCATCCGTGTGCTCAGAAAAGGCTAACAATTTACAAATATACACTATG	69.7071	83.0595	Yes	13	68.03	No	-	-	-	-	-	-	-	-	-	-	-	-	-	-	-	-
5345	CATGCTGGCGTGCTGTTATCAAGGAACAGGTGCACATCAATGACTTGACAGTTAATGGTTAAAATGCCTAATGTGCCAGCGTTTAAACCGGTGCAATATA	40.5204	34.0225	No	22	76.48	No	-	-	-	-	-	-	-	-	-	-	-	-	-	-	-	-
5350	TGCAGGTAAAATCTGTTGAGTGGATTGTTTGAACTTTGGTTCATGGTCCTCAGAGGATGAATCATGCCGACTTTGCTGATCCTTTAATCTTTTCCTCTAG	98.4343	81.1414	No	17	17.74	No	-	-	-	-	-	-	-	-	-	-	-	-	-	-	-	-
5356	TGCAGGTGGCAGGATGGCCCAGAGGTTCACCTTCATGTCAGATGAAATGGCTTTTACAGGTGCATCACATGTTTTAAAACACCTTTTGCTGCAAATTATT	38.3434	28.9014	No	5	23.69	No	-	-	-	-	-	-	-	-	-	-	-	-	-	-	-	-
5363	CATGCATGCAGACTTTCTCCTCATGCTGTCTGTTCCATCTCCACCTTACAGGTTACATGAGTGTGAAAAATGCATCCCTTATGACACCACACTTTGAAAA	16.8864	13.4348	No	11	0	No	-	-	-	-	-	-	-	-	-	-	-	-	-	-	-	-
5408	CATGCGAAGGCCAATCACAGATATGATTTTAGTGCAAGAAACTAGAACTCCTTCCTTCTCTATCTCTGCATGTTTATGCCACCACACCTTCCCTCGCCTC	78.6162	78.0107	Yes	4	31.41	No	-	-	-	-	-	-	-	-	-	-	-	-	-	-	-	-
5455	CATGCTTTGATTGAAGAAGCTCTTTGATTAAAGATCTCCAAGTAAAAGAAGAGAAAATGTGGACTGCGGCCAAAGAATGCTGGCAGAAGAAAATATTCTA	27.9302	47.6195	No	11	56.47	No	-	-	-	-	-	-	-	-	-	-	-	-	-	-	-	-
5456	TGCAGGTGTTTTGTTTATCCATCATTTGAGCAGGGGAGCAATTTTATGTTAAATGGCTCGCTATTGTTATTCTTGTCTTCTTTATTCTTGTTGACCTGTT	61.8889	66.8518	Yes	8	23.02	No	-	-	-	-	-	-	-	-	-	-	-	-	-	-	-	-
5461	CATGCTGCCAATCGTGTGACGACAGGAAGAGATCATACATATTTCAATTTCGCATTTTTAACGCTAGCCTGACACAGGTTTTGTCTCAAAGAGGGAATTG	82.0303	68.0769	No	9	43.64	No	-	-	-	-	-	-	-	-	-	-	-	-	-	-	-	-
5462	CATGCAAATTGTTAATGCAAACACATTTACATGTAATCCCCCTGTTCCTGTACAGCACAATAGCACAGCCTCAGTTTAATTCAATTTAACGGTAGCAGGC	51.3333	72.0221	No	19	42.85	No	-	-	-	-	-	-	-	-	-	-	-	-	-	-	-	-
5478	TGCAGGCAGTGAGTCTTTTTCTTCCTTACCACAGTTAGCTTAACTTTCTAATACACTTTATATTTAGATATTATAACAGTACTTTCTCTCAACAGTGTCT	22.7931	22.4132	No	7	15.51	No	-	-	-	-	-	-	-	-	-	-	-	-	-	-	-	-
5497	TGCAGGAGATTCAAGGGGTTAAACAATCCCACAAGTCAGCACAAGGGCAATATAGTCGTCGAGCAGCAGCACTGTGACAGTCTAATACCAACATAAAGTG	56.8081	63.1732	Yes	11	84.68	No	-	-	-	-	-	-	-	-	-	-	-	-	-	-	-	-
5531	TGCAGGTGAGATCACAACGTCACAGGTCAGGAGTGAAGGCGGCGTGTCGACGTGAGATGGCGACATACAGATTCAACCGCTGCTCCGAGTTTATTACTGA	79.2626	76.2051	No	2	20.76	No	-	-	-	-	-	-	-	-	-	-	-	-	-	-	-	-
5629	TGCAGGAGAAGTGTTTAATTGATGCGATGCAGTGGTTGAACTGGAACTGCCCCACATGTTCACATGTGCCCTCTCCGCCTGCTGTTTTTCTGTATATTTA	51.0909	60.6095	No	16	127.83	No	-	-	-	-	-	-	-	-	-	-	-	-	-	-	-	-
5646	CATGCTGGGAGGTCTCCTTAGAGAAAACAGAAAGCCTGCACATTTTTCAATTAAAAAAATGTTTGTAAACAACATGCTTCAGGACCGTTATTTCTTTGTG	123.162	103.732	No	8	22.19	No	-	-	-	-	-	-	-	-	-	-	-	-	-	-	-	-
5681	TGCAGGCAGAGACTCAGCTTACTAGAAATCTAACTACACATCTCATTGTTGCAATTGTCGTCTGAAGTGGTGCAACTGTAGGGTTTATGAGCTGTGGAGA	103.869	90.5084	Yes	5	26.08	No	-	-	-	-	-	-	-	-	-	-	-	-	-	-	-	-
5700	CATGCATGATGACTTTGTTATGCGTGCGTGCGTTGTAACGTGCAGACTGTATTTCACACGTAACGAGAAGCTGCGTGCGTATGAAGCAGCGTGTGCACGT	114.394	95.7333	No	10	29.99	No	-	-	-	-	-	-	-	-	-	-	-	-	-	-	-	-
5728	TGCAGGAGCAGCCACTGTAACAAAACCTGGGTCTGCAACAAACAATAAGAGATTCATGCCTTATGAAGAAGGTGTCGAATTATGAAATATATAACAAATG	66.9192	52.0441	No	15	67	No	-	-	-	-	-	-	-	-	-	-	-	-	-	-	-	-
5766	CATGCAAATTATGCGGAAGGTCTCACGAACACAGCCTCCGCCTCACAAACACACGTTCGAAAACCAATGAAACATATCGCCGTATTCTTTGTTTATTTCT	29.0556	35.9267	Yes	20	47.07	No	-	-	-	-	-	-	-	-	-	-	-	-	-	-	-	-
5792	TGCAGGCTTTTACAGACGTTTCCACCAGAGCTGGGTCGCCGCAGATGATATTGTTCAATTTAGATGCTTATTTGCACTGATAAAACTGAATGATGTGACA	25.3077	37.6403	No	13	40.15	No	-	-	-	-	-	-	-	-	-	-	-	-	-	-	-	-
5825	TGCAGGTTAATTGGACTGTTGGCTGCTTCCAAAATTAAAAATAACCTTCCACCCTGGTCCAAACCTACATGAATGTTGTATATAAACCAAGCTGGAATGG	90.0909	69.8627	Yes	24	38.49	No	-	-	-	-	-	-	-	-	-	-	-	-	-	-	-	-
5844	TGCAGGTACCGCTAGAGGGAGGAGGGACCAGTTTGTCTCAGCCAGCAGAAGAGTACAAGAGTTTGTTATATTTTAAGATAACAGACAAACTAAACCAAAA	37.8182	25.6071	Yes	21	9.5	No	-	-	-	-	-	-	-	-	-	-	-	-	-	-	-	-
5873	TGCAGGCATTTCTCTCTGAATTAATTCAGCCACGGTCTGAGTTTCCAGAGTTTGTCCTTCTTTTCCATCTTTGACACAGTCAAGTTGTTTATAAAGTGTA	141.758	141.939	No	8	13.98	No	-	-	-	-	-	-	-	-	-	-	-	-	-	-	-	-
5904	CATGCTAGAGAAATAATACTAGAAGCTACAGGAGGTTTTCGTTAGCAGGCACAGCTGATGTTGTGTTTGCTCTTTTCAATAATCTCTACACAAAAATGAT	61	61.4767	No	13	4.27	No	-	-	-	-	-	-	-	-	-	-	-	-	-	-	-	-
5920	CATGCTGGATAGCCAGCTCAACAGTCTGGAGGTAACCACCAATCACCACCACTCTTATAAGGCAACCAGAGTTAGATGAGAAGATGGATTCCAGTTTCTT	65.3131	43.2896	Yes	10	0	No	-	-	-	-	-	-	-	-	-	-	-	-	-	-	-	-
5947	CATGCAGTTTTTTGATACAGTGCCAAAAGAAGCAGACGAGCCATAGAACTCAATTTTAACGCCTACATGTGGTTTTGATGTGCACTCATCATTCAACATT	43.1616	36.4814	Yes	4	34.59	No	-	-	-	-	-	-	-	-	-	-	-	-	-	-	-	-
5959	CATGCACGGCTCCAGGCGTGGCGTCAGACTCGTGTGTTTGTGTCTGCGTGTGTTGCGCGCACGTGCACGTGTGTGGCACCTCGGACGGGACAGCTGATCC	70.1313	67.7382	Yes	23	39.89	No	-	-	-	-	-	-	-	-	-	-	-	-	-	-	-	-
5996	CATGCTATTCCATTGATGTCGAAAAATGATCAAGTAAAATAGAATCAGTCACTCTACAGTCCACCACTTCTGTCTTTCATGAGATCCATTTAAGCATCAC	97.8182	91.6664	Yes	19	46.63	No	-	-	-	-	-	-	-	-	-	-	-	-	-	-	-	-
6012	TGCAGGTTGGTGAAACACACGCCAGGTGGGTTACACAAACATAAAGACAGCTAAAACAGTTTGGCATATCACATCATTACAGTTTAATCACCAGCTGCGT	16.7143	12.586	No	5	0	No	-	-	-	-	-	-	-	-	-	-	-	-	-	-	-	-
6118	TGCAGGACCCCGTCAGTCTGCTAATTCTTCTACCTGATTTTTTTGCTCTGAATTAGTATGCATCCAAAGAGTTTGACCTCTTACATCTAATATACATCAT	44.5979	61.0626	Yes	2	3.69	No	-	-	-	-	-	-	-	-	-	-	-	-	-	-	-	-
6140	CATGCTAAAAGTGCGATGACAATGTTTTATTTTTTACCCCGATGATGCCCAGAGATTGTGTTCATGGAGGAGTGTACAAATGGTGAAAAAAGTGCAGATT	100.525	73.1627	Yes	2	21.43	No	-	-	-	-	-	-	-	-	-	-	-	-	-	-	-	-
6145	CATGCCTTTAAAACATCTAATCCTTTATTTTTACTACATAATATTATCTTTGTCTCATACACATACTGTGTAGTGGTGATGGTGCTTTTCTTGATTTATT	78.3434	84.2574	No	6	1.74	No	-	-	-	-	-	-	-	-	-	-	-	-	-	-	-	-
6230	TGCAGGCTGAAAAGTAATCACAACTGAAGCAAATTGAGCAACTCCACAGAGTCTCAATTAGTGTGGATGCTCTTCCCTGACCCATGTTTTGTGTTACAGA	26.7159	43.9412	No	13	124.58	No	-	-	-	-	-	-	-	-	-	-	-	-	-	-	-	-
6256	TGCAGGCATTTGAAATCTCTTTTAAATGAAAACATCCGCTCTCGTCAGCAGATAAAACACAGCCAAAGCACATTACTATTGTTTCTTATGTGTTGTTATT	95.2828	95.8783	No	1	32.8	No	-	-	-	-	-	-	-	-	-	-	-	-	-	-	-	-
6290	TGCAGGTGTCATGAGAGGAGGAGTGAGGTGGATAAGATGATCAGATCACTGCGACCTCAGACAGGAGACGCATCTACAGCGAGTCACACCGACAGAGCAG	107.717	81.3424	Yes	18	5.44	No	-	-	-	-	-	-	-	-	-	-	-	-	-	-	-	-
6337	TGCAGGGACAAACAGAAATACAACACTTGGTCTCGCAATCATCTTTGCCTTTCCTCATCTGGATTCCTTTATTCATTTCCCTCTCATTTTCTCACTCTCT	63.7374	74.2388	Yes	17	63.46	No	-	-	-	-	-	-	-	-	-	-	-	-	-	-	-	-
6354	TGCAGGGTTCTCCCAGAACAGAAACCTGTGTACATGTATGTGTACATACTAAGTTGCAGTGTGCATGCAAGTGTGTCCTCTGGAAGTGAGAGAGGGAGTG	32.4227	20.5643	No	12	0	No	-	-	-	-	-	-	-	-	-	-	-	-	-	-	-	-
6386	CATGCTGGGTAGTGTGACCTCCTGTCAACCTTCCTGTGACCCGTGTTCGTTTCTCAACTGTGGCTGTGAAGGAAATACAAAAGTTGCCCTCGTGAAGTTC	60.9091	44.458	No	22	0	No	-	-	-	-	-	-	-	-	-	-	-	-	-	-	-	-
6420	TGCAGGAAACCCACCAACATCCCAGAGTTGAAGCTTGTCTGATGAGCAGGACTAATCAACAGTTACCAGAAACGTTTGTTGCAGCTATTGCTAAACACCA	83.5455	73.7088	No	10	99.93	No	-	-	-	-	-	-	-	-	-	-	-	-	-	-	-	-
6441	TGCAGGAGCGAGTCTGTGCTGCCCGTCTGGTCGCCAGGCAATGACCGGGGCGCTCGGATGTGTGATCGCATGTGTTGTTACGAGATCTGAACACTCATTT	25.1649	20.5997	No	22	6.59	No	-	-	-	-	-	-	-	-	-	-	-	-	-	-	-	-
6448	TGCAGGCGAGGGCTCGGCAGCAGACAGGAGGCTGCTCTCGTCGGTGGTGACTCCCGGCAGCAGGAAGCGCTCGTCGCTCTGTGACTGCAGCAGATGCTCC	68.2525	83.9378	Yes	24	43.76	No	-	-	-	-	-	-	-	-	-	-	-	-	-	-	-	-
6473	TGCAGGATTAGAGGTCTGTGGTATGAGGTTGAACAAGCAGTGAGGGAGAATGGTAAGTGTGTGTTGTTTCAAAGATTAGGGGACATGTGAGGCAAGACCT	54.2449	62.6917	Yes	11	32.31	No	-	-	-	-	-	-	-	-	-	-	-	-	-	-	-	-
6495	TGCAGGCAATATTTGAAAATGAAGTGTTATGTTTCAATGCCAGGGTTTGACCGATTGAAATGAATGAACATCTTGTAGCTGTCACATCCAATTATTATTA	38.8788	31.4653	Yes	19	62.13	No	-	-	-	-	-	-	-	-	-	-	-	-	-	-	-	-
6508	CATGCAGTCACAACCTATGAACAAGAGGTTTAACACAAAATCACTCTGGGTCGGTACCAAATCAAGGTTCCTGTCTGTGAGCAATTAACTGCTTGATGTA	31.1122	23.9229	No	13	94.62	No	-	-	-	-	-	-	-	-	-	-	-	-	-	-	-	-
6511	TGCAGGAACACAAGTCTGGTGTATTGAATCTTGTGTTTGCTCTGTTGTCCATTTTCATCACATTATAATGAACGTAATGAAACGTTCTCAGCAGGAGGCC	74.7172	48.8032	No	19	81.85	No	-	-	-	-	-	-	-	-	-	-	-	-	-	-	-	-
6515	CATGCATCATGTTTCTCTTTGTTCTTTCTCTCTCTTCATCTCAAACTTTCTTTCCTTTTCCTGCTGTTCAGGACATCCGTCAGCTGCGTTTGAAACAGGA	25.433	18.8971	Yes	15	34.93	No	-	-	-	-	-	-	-	-	-	-	-	-	-	-	-	-
6543	CATGCGTTTTACGTCGTGAACGTCTAAAAGCGAAAGCATTTCTGTGAGAAGATCCTTGGTATTCGCCCAAACACAAAAATTCAGTCATCATCTCAGAGAG	23.5934	25.2828	No	12	39.95	No	-	-	-	-	-	-	-	-	-	-	-	-	-	-	-	-
6571	TGCAGGGAGGATTTATTACAGGCTGCTGAATTAGACGGCAGACATTTCAGCAGTAAACTAATAAACCTAATAAAGTTGGAACTGAGTGCATTCATTCGCA	38.1771	51.9415	Yes	14	0	No	-	-	-	-	-	-	-	-	-	-	-	-	-	-	-	-
6578	CATGCATCAAATCATATTCATGCAGGTCCACCGTATGTACACTGTATTTCAACTTGTCATTGCTACTCAGCTCCCTTCACCATCCCAACCTCCTCCTACT	44.1414	41.5476	No	4	76.87	No	-	-	-	-	-	-	-	-	-	-	-	-	-	-	-	-
6592	TGCAGGTTATATGGGAGTTTCGCCAGAATAGGGTTGACTCCATGTGCTGTATCCAGATGAGAAAGGCCGGGAAGATAGCCATTCTGCTTTGCTGCTTGTA	78.4444	80.9359	No	23	2.2	No	-	-	-	-	-	-	-	-	-	-	-	-	-	-	-	-
6617	CATGCTGTGTTTGGAACAATGATGCATGACTGGTCATCAAACGGAAGCCCGCTGTTTTCCCACTCAATGTCAGGAATATCCATGCCCTACAAATAGAGTG	64.6162	74.13	No	23	3.23	No	-	-	-	-	-	-	-	-	-	-	-	-	-	-	-	-
6621	TGCAGGCCCGAACACCAGCAGAGGGGCGAGGGGGTGCACGGTGGGGGATGGGTTGCCCGTAGCTACAGGCAAGATTTAAAGGACCAGTGCCTGTTTTTTT	14.6897	10.2428	No	18	0	No	-	-	-	-	-	-	-	-	-	-	-	-	-	-	-	-
6654	TGCAGGCTACAAAAAACAAGTCAGAGTGGTGTGGGGTTAAGGCAGGTTTCTGTGTGTGTGTGTGTACGTGTTTCTGCTCGTTGCCTTATTTGTGCGTACG	117.889	93.1858	No	5	8.12	No	-	-	-	-	-	-	-	-	-	-	-	-	-	-	-	-
6673	TGCAGGGAGGCGGGCGGGCTGTACCGGGCCAGAGCTGTGTTTGGTAACACTTTATAATATCTATCATATCAAATAAAATGAACAGTCACAATGCAAAGAA	70.6566	52.6099	Yes	2	18.92	No	-	-	-	-	-	-	-	-	-	-	-	-	-	-	-	-
6674	TGCAGGTGGAGAATGAGGCTGCTCAGGTGGAGACACAAGGGCTGCACGAGCGTCTGGAGGTCAGTGAACATACAGTTGACAGCATGCGCAGGGAGCTGAG	34.1414	19.2412	No	1	49.34	No	-	-	-	-	-	-	-	-	-	-	-	-	-	-	-	-
6716	TGCAGGACACTAGAACCTTTTCATAGGTTTTCATGAGTATTAACCCGTCGTTTTTTAATGGTTTTATCATTTTGGCCAGTTCTATATCTTTTCTTTCATC	48.4949	34.5813	No	22	72.26	No	-	-	-	-	-	-	-	-	-	-	-	-	-	-	-	-
6735	TGCAGGTGTCTGAGGCCACGCCTCTTGGGTCAAGGCCAGGACAACAGGTGCACCAGGCCTCCTTCACAAGTCTGACTCTTCGCTGCTGGACGGTGCTGAA	22.75	20.5558	No	10	27.72	No	-	-	-	-	-	-	-	-	-	-	-	-	-	-	-	-
6789	TGCAGGCAAAACAAACGTCTGAGCCCAACACGTCCACCCTGACTGTGCTGGATTTAAGACACTCCAGTGAGATCTGAAGATTGAATTTAAACCTTTGTTT	43.6364	54.3908	No	24	44.54	No	-	-	-	-	-	-	-	-	-	-	-	-	-	-	-	-
6798	CATGCTAACATGTGAAGCTAAGATGGTGATCATCATACCTGCTAAACACAGAGTACAATGTTATGATTACTGATGACCCCAGCAGTAAAACAGCAGCATT	97.1919	66.5959	No	20	0	No	-	-	-	-	-	-	-	-	-	-	-	-	-	-	-	-
6844	TGCAGGCCTGCAATTCAAAGGCAGGCATTGTTTAACAGCCACTTCACCTGTTCAACCACTTTCATGTTTTATTCTGGTTTACAGAGCTTTTTTAAAATCT	122.01	99.6106	No	20	0	No	-	-	-	-	-	-	-	-	-	-	-	-	-	-	-	-
6882	TGCAGGTTAGGTGTCCAGCATAGACACCAAATCCTGCCTGGTAGGACAGGCCTCAGGCCGCTAAATGTATGAATGCAAATGAGCTAGCAGCTCCTCACCT	141.384	124.827	Yes	10	79.29	No	-	-	-	-	-	-	-	-	-	-	-	-	-	-	-	-
6887	TGCAGGAGAAGCTGTGTCTGCTCGGTTTCCTCACCGTATTTCTGACAGAGTTCCTGTGCAAATGTAATGTAGGACGTGTGCACATGTAATCCAGGTTCAT	40.8081	41.3513	No	13	69.59	No	-	-	-	-	-	-	-	-	-	-	-	-	-	-	-	-
6898	CATGCACATCCTCTACTTTATACAAACCCACCAGGCAGACTCACACATATTCACATCAACATGCACTTTCCTACTAGCCATTGCTTCACTCACACACCCA	53.798	59.7479	No	5	19.61	No	-	-	-	-	-	-	-	-	-	-	-	-	-	-	-	-
6917	TGCAGGTACACATCTCTGCCTTCGCTGAGTGGCTCAGAGGAGCCGAGCAGTGCTCCAGTGCCAGTCACATCCCGCAAACGCTACCATTAATAAGGATTTG	102.586	94.3687	No	10	46.59	No	-	-	-	-	-	-	-	-	-	-	-	-	-	-	-	-
6932	CATGCACAGTTGAGTCACCCCCCATGATGCTCTGGAGCCTCCCATCATTCCCTGGGGCAATGAGAACGAGCAAATTGCGTTCTGGACAAGTGCTGCGCGC	19.0225	23.8789	No	12	4.66	No	-	-	-	-	-	-	-	-	-	-	-	-	-	-	-	-
6956	CATGCCTTTATTCATGGGTTAAGGAGAGTTTGTAAAATGTAACTCTTTTACTGTCCACTTGCATCCAAGTGACTCAGTAAAACTGCCCCTGTTGTGTTTT	58.697	55.4763	Yes	1	36.14	No	-	-	-	-	-	-	-	-	-	-	-	-	-	-	-	-
6997	TGCAGGTGTTCCTGTTTAGAGGTGTTAATCCACTTGCTTTTCCACAAATCTCCTCAGTGACATTATGCAACAAACAGAAGGTCTGATCTGCAGGTCAGAC	29.2247	49.5293	No	16	0	No	-	-	-	-	-	-	-	-	-	-	-	-	-	-	-	-
7019	CATGCGTCCGATCGTCCTCTGAAACAGACAGAACATTATTCTGAATAACAACCAAAGCTGCATGAACACAACATGGAGTTTACTGTGTGATTAAAGACTC	40.2959	27.8646	No	15	0	No	-	-	-	-	-	-	-	-	-	-	-	-	-	-	-	-
7021	CATGCGCGCACACTCGGTCCACATGCAGCGTGTATGTGTGTGCATGTGCCTGTCCGAGAGTTGCTTTCCCATTACACAACACAATAGAGAAGATTATGCA	55.2424	56.4714	Yes	17	14.38	No	-	-	-	-	-	-	-	-	-	-	-	-	-	-	-	-
7022	TGCAGGGATGAAACACAAAGATAAACACATTAGAACTACTCAAACACTCTGATGTTTGTCAGTGACACGGAGGGGGCAGAGATGGAGTACTCAAAATGCA	150.222	118.734	No	15	101.25	No	-	-	-	-	-	-	-	-	-	-	-	-	-	-	-	-
7041	TGCAGGAGAGGACGGAAAAGTTGTGATGAGTGAACAGAGAACAGAAGAAGAAGAATGAAAAGGCCTGGAAGGCAATCGTCACAATGTTTTCCTAAACGTG	72.9394	52.6077	Yes	9	67.35	No	-	-	-	-	-	-	-	-	-	-	-	-	-	-	-	-
7177	TGCAGGCGCTGAGAAAGCTGGATCCTCCTGTTCGGTTCACTTGCTCAAAACAACCGCGGCTGACGAAGCTCCTAACGCGGGAGCTTTTGACCTGGACGGG	17.2366	11.499	No	5	116.39	No	-	-	-	-	-	-	-	-	-	-	-	-	-	-	-	-
7200	CATGCAGATCACTGAGCCGAGTGCTAATACTAATTAAACGGTAATGGCCATTTTTAGAAAACTTCTCCCCAAAGATTTGCTCTCAACTCTTCTCATTTAG	29.0408	29.1579	Yes	6	72.16	No	-	-	-	-	-	-	-	-	-	-	-	-	-	-	-	-
7212	TGCAGGAGGTAGAAGCTTTCTCCGTCGTGGGAATCAGAAACGTGCCTGCTGAATGTCTCTTGATTAGAGTGGCACATTTATAGATTAAGTCCAATACATA	104.606	84.2343	No	11	34.2	No	-	-	-	-	-	-	-	-	-	-	-	-	-	-	-	-
7266	CATGCTAACTTCAGTAGCTATCTCTGCAACATAACACAAAGACATCCTAATGTAAATGTATTTCTTATTTTTGAATGTTTTAAGCTAAAATTCTTACATA	27.5652	26.7624	Yes	20	35.41	No	-	-	-	-	-	-	-	-	-	-	-	-	-	-	-	-
7273	CATGCCGGTAATCACACGACCCGTAGTGACTACGCAACATTTTTGTCACACGCTCACACTTACGCGGAAATGACATGCGCAAACTATGTCACGCGTAACA	74.1818	67.4563	No	2	1.79	No	-	-	-	-	-	-	-	-	-	-	-	-	-	-	-	-
7294	TGCAGGTGAAGGTGATTCCCTCCACAGAGGGACACACAGTAACACTGATGTGTAGCACCAGCTGTCCTCTGACTGAAAACCCTGCAGCCTACATCTGGTA	84.3636	85.5087	No	7	21.49	No	-	-	-	-	-	-	-	-	-	-	-	-	-	-	-	-
7300	CATGCAATTAATAACTGACTATATAAATTATCAGTCATATATCATATAATCATTCTCAATGTTACCGATGCTTTTCATCTATTGTAAAACAATATATACA	40.0102	56.764	No	19	81.85	No	-	-	-	-	-	-	-	-	-	-	-	-	-	-	-	-
7342	CATGCCTCTACATCAGGTCAATCAGACTGTAGTAACCTCCCGTTTATCGACGCACGTTGCCTCCGCTGGTATTGTAATGGTACTGTATCAAAGCTAGAAA	49.949	71.0686	Yes	17	59.54	No	-	-	-	-	-	-	-	-	-	-	-	-	-	-	-	-
7368	CATGCAGACCCCCCACCCGTGGGGAGTCTATGAAGCAGCATTTCAGGGAGACACAGATCAACTCAGTGGTCTGCTTGACTACCTGCAAAGTTAAAGCCAA	95.202	83.8749	No	13	125.89	No	-	-	-	-	-	-	-	-	-	-	-	-	-	-	-	-
7374	CATGCTAACCAGCTAGCCCTGACATGTGTTGATCCAAAGCTCCTTTGTTAGTGGTACAAACACCAACAGTTTCCTGGTCCCAGAGCCTCCAGTCCATACC	97	77.4693	Yes	12	63.39	No	-	-	-	-	-	-	-	-	-	-	-	-	-	-	-	-
7396	CATGCATAGGTATGCATGAACACAGGCACAAGGGAATACTGAGAAAATGAGAGCTGTGGAAAGTGGTGAGTTAGGAATGATGAACTGTTGACTGAAAGGA	104.707	91.5407	No	1	60.7	No	-	-	-	-	-	-	-	-	-	-	-	-	-	-	-	-
7406	CATGCACCTCTGCTGTGATGTGAGAACCTACGTTTGACAATGAATCTGTCTCCAGCATGGTGGGCAGGGGGAACAGAAACCTGTTATTCCTCCAAAGCCT	31.299	24.8354	No	14	80.96	No	-	-	-	-	-	-	-	-	-	-	-	-	-	-	-	-
7410	TGCAGGGGGTCCCGGAAAAAAACTGAGCCGGCTGGGGCAACAAAGTTGAAACAGACTTTGGAGTAATCCAGACACCACGTTGAGATGGCGAATCACATAA	68.5253	45.652	No	23	3.23	No	-	-	-	-	-	-	-	-	-	-	-	-	-	-	-	-
7416	CATGCATACAAACACAAACACAAACACAACCACACTTAGTCATTGGTGGACATCCAGTCAAGAATAGAACCTCGGATGTTCCAGGAAAGCAGCGAGTTTC	27.5455	21.6358	No	23	17.53	No	-	-	-	-	-	-	-	-	-	-	-	-	-	-	-	-
7418	TGCAGGCTGCAGCAGGAAGAAGACGTGTCCCACTCTCAGATTAGCGTCAGCCGGGGAGATGGAGGCAGACAGCACCGGAGGCAACATGGGAATAAAAGCA	91.1414	74.3255	No	13	62.45	No	-	-	-	-	-	-	-	-	-	-	-	-	-	-	-	-
7430	TGCAGGCGGCACGGCTTCTGCTCTACTAAGTCACAGCACAAGCTGCTCTACTGGCAGTGACTTCAGAGCAAAGTGGCAGCGATGTGCCAGCGAGAGCCTC	117.253	86.1257	No	7	74.27	No	-	-	-	-	-	-	-	-	-	-	-	-	-	-	-	-
7449	CATGCTGGGATAGATGAAAGCAGATATCTGTAGAGTACAGGAAGATATGTGTTTATGACACAATAAATTGGCTTCTGGTGGCAGCATGATTTGCATGTTG	99.1717	87.1571	No	2	12.02	No	-	-	-	-	-	-	-	-	-	-	-	-	-	-	-	-
7458	CATGCTGCCATGTGGACAGACGCAGGGCTGAATACATGCATGACGAGGGAGAACACACCAGTGGACGTCCAGCAGTGAGAGTAAAGATGCTAAGCCTGTC	59.0808	38.8865	No	13	16.23	No	-	-	-	-	-	-	-	-	-	-	-	-	-	-	-	-
7478	TGCAGGGAACAGACAAGGATGGGAGGATGCACACATTATTGGACAGAGAAAGGATGAATGAAGAAGGTAAGAATGAGAGTGAGGAAGTAGGAGGAAAGGA	88.0505	86.5965	Yes	20	27.47	No	-	-	-	-	-	-	-	-	-	-	-	-	-	-	-	-
7485	TGCAGGGAAGTTAGTAGCAGTCAGGGCTTCATAGACTGGGAGCCTAGTTGTTCCTGGTTGGCACTGATGATCCTCTGCCTCACATGGGTCATCTCAAAGG	23.8152	21.9309	Yes	8	46.64	No	-	-	-	-	-	-	-	-	-	-	-	-	-	-	-	-
7494	TGCAGGCAGCAGATATAACTGTGGATAGTAGGATTTAGACAGCATCTGTGTGACAGTGATGATAATGCTCTTGATGGATCGTCTTCCCTCTGTAGGGACT	119.828	101.758	No	20	10.26	No	-	-	-	-	-	-	-	-	-	-	-	-	-	-	-	-
7499	TGCAGGTACCACAGTCACTCCAGAAACCCTGCTCACCTTGTCCTCTGGCCCAGAAAACAGGATTCCCGAAGCCAGCATCCAACCATACATTAAACTCGAG	35.5714	54.6398	No	5	12.16	No	-	-	-	-	-	-	-	-	-	-	-	-	-	-	-	-
7500	CATGCCTGATATTATTGACTTGCTCAGATTGTGTTTTTTGCACCCTTTTCCCTTGATGTCTGCCTCTACCTTGGTAGTGGCATGATGTAGTTATATGGTT	35.4646	29.0268	Yes	6	3.65	No	-	-	-	-	-	-	-	-	-	-	-	-	-	-	-	-
7612	TGCAGGTAATTCATTAGCGGGTGTTATTCAGTAACAACGGCACGAGAGAGAAAAATGTGAGCACAATCCTCCAGAGCCGGTGTAGCAGCAGGTTCCCAGA	117.556	105.129	No	9	65.59	No	-	-	-	-	-	-	-	-	-	-	-	-	-	-	-	-
7625	TGCAGGACCTCAGTCCACCGCTCAGAGATCAGTCCAGCAGTGTTCGTGGGTCTTGCATGTCAGTGTGAACATGGTACTGGTTTTGTATCTGAGGCTCAGA	94.6162	91.6735	No	21	1.1	No	-	-	-	-	-	-	-	-	-	-	-	-	-	-	-	-
7628	CATGCAATTAAGTATGTTTCCATGTATTGAAGCAACATATGTGTTATATGAAATCCATTATAAGGAGGGAGGGCGGAGTATTATCCTTTAAAGAACTGTT	37.7684	59.8254	No	2	8.37	No	-	-	-	-	-	-	-	-	-	-	-	-	-	-	-	-
7640	TGCAGGGCACGAAAAACACAAGGAAGATTGTCAACTAAATCAAAGTTGGTATGCATGGCTAGCACAGGACTGTGACTCACTGTGCACACCCAGCAGCGAG	50.2222	32.8846	Yes	10	29.99	No	-	-	-	-	-	-	-	-	-	-	-	-	-	-	-	-
7644	CATGCAAGTGGTTCAGGAGAGAACTGACAGCTATAATCACTTATTTTGCAGGTCAAGATTTTACACAAAACACTCACTCATTTTACCACTTGCATGCTTT	28.9293	19.6013	Yes	16	83.83	No	-	-	-	-	-	-	-	-	-	-	-	-	-	-	-	-
7653	CATGCTTCTTGTAGAGGGTTTGTATTTTGCAAAAAAGATCATGAATCACAACTGCTGTTAATCACACAGTGAGGTGTAAAACAGAGCTCCCTGTGGCTTT	51.5152	68.7333	No	5	14.89	No	-	-	-	-	-	-	-	-	-	-	-	-	-	-	-	-
7654	TGCAGGTTGCAGCTCTTTGTGTTTCCCCGCTGGCTGCAGGTCGCTGCAGAGCGACGTGACGGAAACGCAGATTAAACCAGAACAAAAAGAACAAAGTGGC	21.2637	20.3311	No	11	99.15	No	-	-	-	-	-	-	-	-	-	-	-	-	-	-	-	-
7655	TGCAGGTGGATCAGATGCGAACAAAAGTCACCTTTGCCATTGTTTGACATTTTTGTACCAATTTCCATGGTACTATAATTACACTGCTCTATTGATATCC	49.4343	47.8917	No	10	39.31	No	-	-	-	-	-	-	-	-	-	-	-	-	-	-	-	-
7659	TGCAGGGACGTATACCAAAGAGGGGGCTTCCATATACTGCAGTGGAGCTGTCTGTCACAGATGGACACAGTATATACATTTTTGTTCCAGTGTTTGTTCT	50.0612	67.331	No	6	18.57	No	-	-	-	-	-	-	-	-	-	-	-	-	-	-	-	-
7666	TGCAGGATTCAAAGACTGAAGCAGGACAGTGTTTTCAACTACTTTTAAATACCCACAGATGTCATTCAGATACAACATGTTGCAATAGGAAATCAAATCA	36.398	33.4888	Yes	8	29.65	No	-	-	-	-	-	-	-	-	-	-	-	-	-	-	-	-
7668	TGCAGGTGTTCATGTGTCCAGCAGGTGGCAGCAGCTTCCTGTGTGCTGCTCGTTTAACAGCGGTAGAAGAAGAGACACCGCTCTGTCAATTAAACATGGC	74.8182	66.2947	No	15	39.53	No	-	-	-	-	-	-	-	-	-	-	-	-	-	-	-	-
7680	CATGCTCCTAATGAATTTGGTGCCATGACGGCCTGGCTCAACACATGACTCTTTCATCCTGGCACACAGCAGTGTGGGGAACCGACTGCAGGCAGGCGCT	98.2828	79.4654	Yes	17	68.05	No	-	-	-	-	-	-	-	-	-	-	-	-	-	-	-	-
7701	CATGCTTCTCTTTTTTTATGCAAATGAAAGTTGCATAACAAGAGAGGTTTACTGGCTTCCTCATGAAATGGTTTTCATGGACTGCTGCAGAGCACTCTGT	50.1313	57.6077	No	12	52.68	No	-	-	-	-	-	-	-	-	-	-	-	-	-	-	-	-
7712	CATGCAGTACACATGAATCCAAGGCTTTGAGTGTACCTTCTTAATACAGACATGTGCAAAATAAATACATTGTTTATCCTGACAAAATGTAATTAAAGTC	78.4747	81.3073	No	8	52.91	No	-	-	-	-	-	-	-	-	-	-	-	-	-	-	-	-
7723	TGCAGGGACACAGCTGTGTTTAACATGATTGTTTCTGAACAGTTTGTCAGGTGTGACGCAGCGTTAGCTGCTAACGACAAACCTAACTCTGCAGGTTATC	104.333	82.6218	Yes	11	93.34	No	-	-	-	-	-	-	-	-	-	-	-	-	-	-	-	-
7725	CATGCTTACCATTATAAAATGAAGGAAACTTGGGAAACGGTGCAATCCAGGCATCAGTTTAATTCACACTAATATTTTGCATCTCATCAACAGTTCACAT	105.162	92.1246	No	23	16.51	No	-	-	-	-	-	-	-	-	-	-	-	-	-	-	-	-
7726	CATGCTCGTCTTGATTTGTGCGGAGCTGCAGCTGCAGCCCGCTCCTGGGTTCGGTTTCACACAGGCATCATGGACACATTTCATGCTTTGAAGCTGAGCT	66.3131	69.3064	No	6	52.51	No	-	-	-	-	-	-	-	-	-	-	-	-	-	-	-	-
7744	TGCAGGTCTGTCCCACATGCCATTTTTCATAAAAAGCCAGACCGATACTCAAATTTGGGGGCTGGCATCAATATAGGGAGTTATAAAGCTATGGACCTTG	79.3737	71.0581	Yes	11	56.47	No	-	-	-	-	-	-	-	-	-	-	-	-	-	-	-	-
7755	TGCAGGGATCACGTTTCATGTCATATCAAATTATACACCCTCGCTAATGGTTCTGATGAAGTCGCTTGTATTGACAATGCCACCTCTTTCATTCAAACGT	60.4747	64.2897	No	10	70.35	No	-	-	-	-	-	-	-	-	-	-	-	-	-	-	-	-
7770	CATGCTAAACAAAGCCTCTCTGTGTGTATCTGCAAGAAGGATTCTTCTCAGCACCCTGCATTTATATCACGGGTGTCCTCCGCTGGGACTAGAAGGCCCC	139.182	104.033	No	13	43.25	No	-	-	-	-	-	-	-	-	-	-	-	-	-	-	-	-
7814	TGCAGGCAGATTCATACACATTGATTTTCTTCCCTTGACACTCTTGGAGTAGTACCAACTAATTTACGGTGATTCATTTTCACAGTGTCCTCCTCTGATT	125.354	113.701	No	8	36.77	No	-	-	-	-	-	-	-	-	-	-	-	-	-	-	-	-
7815	TGCAGGAGGCCAGATTTACCGTGACCTGGATGACTGAGAACCTTCATCAACATGTTTGCATACATACATACTCAACTTGCACATATATGCATTCTCACAT	79.101	88.5225	No	14	64.63	No	-	-	-	-	-	-	-	-	-	-	-	-	-	-	-	-
7829	TGCAGGTTTATTTGTTAAATACTTTGCTAGTTTAAAGTATGACACCACAGCAAGAATCAACACAGTTTGCAAAAAATCTCTGTATTTGGTCATGGGTCAC	24.9184	17.6137	No	10	103.03	No	-	-	-	-	-	-	-	-	-	-	-	-	-	-	-	-
7842	CATGCATAATTAGGGGAATGGCCACTTTGAGTGACAACTAGACACATGCTATTTGCCTGGCTTCACCCCAGCTTATTCAAGTAACTGGGGCTGACTGCCA	79.1212	70.9591	No	11	19.32	No	-	-	-	-	-	-	-	-	-	-	-	-	-	-	-	-
7847	TGCAGGACACATGGACAGACTTGCTCAATGGCATCTCAACAGTTGGGTTGGATAGCATGGACATTTGAACTGACACGGTAAGCATACCGGGACCTTGAAT	34.6907	39.115	Yes	3	37.2	No	-	-	-	-	-	-	-	-	-	-	-	-	-	-	-	-
7860	CATGCACATCTAAACATGATAAACACTCGCTACTGGACAGAAATACATATTAAAAACAGAAAAAATAGAGCCTGCACGCTAGATAATGCTCACATGAACA	47.1414	58.4144	No	22	64.23	No	-	-	-	-	-	-	-	-	-	-	-	-	-	-	-	-
7885	TGCAGGTAGGCGCTGCTGCTCAGTCCGTTTGTGTGATTGTCTGTGTTCTCCTGACACAGTGAAGATGAAAGGGTTAAAGATGCATAGTCCATGACCTACT	66.5354	73.5928	No	16	114.23	No	-	-	-	-	-	-	-	-	-	-	-	-	-	-	-	-
7888	TGCAGGATTAACGATCCTCTTTATGTTCAAATCATATATACCGTTACATTTTTTTCTTAACCATTCAACCTTATGCTCACTTGCCATGCATTTAATAACA	135.657	115.329	No	4	92.45	No	-	-	-	-	-	-	-	-	-	-	-	-	-	-	-	-
7914	TGCAGGAGGCCTTATCTGCCATCAGAGGTTACACTGGTGGGTCTGTACGCACTCACACACATACCATAATCGATGCTTGGTTGCACAGAAGTAGCATATC	50.7041	63.6042	No	18	74.45	No	-	-	-	-	-	-	-	-	-	-	-	-	-	-	-	-
7940	TGCAGGCCCCATTATGAGCCGCCCTGATCTAAATAAACTTGGTGGTGAGTCAGTGTGCAGTCACTCCCCCTTTTATCCATTCATTTTTGTGTGCGCTCAC	143.525	96.1465	No	9	4.24	No	-	-	-	-	-	-	-	-	-	-	-	-	-	-	-	-
7948	CATGCTACACACACATTTTGGACAGTGCTTATGAAGTAATGAGGTTTGAGATCCACCCTCGTCTCATATACAGTGTGCACTCATGTTATCACACACAAAC	68.1616	62.6447	No	2	8.37	No	-	-	-	-	-	-	-	-	-	-	-	-	-	-	-	-
7966	CATGCTGAAGTATTTATATAACATGGCAGTGCAGTAGGTATGCGAGTACAGAAAAATTAACAAAATCAAGACAGAAGCATCAGTCCTGATCTCACAAACT	153.939	128.523	No	22	89.28	No	-	-	-	-	-	-	-	-	-	-	-	-	-	-	-	-
7968	CATGCAAAAACAATCAGCTGATTACATTACGCGTCCGTCACACACTCAATGACTGCTTTAGAGAACAGCACACAGACAAATTATGCCACATGGCACATAT	15.3933	11.936	Yes	17	79.25	No	-	-	-	-	-	-	-	-	-	-	-	-	-	-	-	-
7995	TGCAGGTGGAGACAGTGTATCCATCTTCTGGGTCAACAACATTGACCGAGTGAGAACTGCAGGTGCTTTGGGGGCAGTTGATATTGGAACCAATGGTCTT	27.1458	20.6968	No	21	0	No	-	-	-	-	-	-	-	-	-	-	-	-	-	-	-	-
8015	TGCAGGTCCCCGGGCTAAGGGACCTGTAGTGGTTTGCGTGTTTACATGCGTGTTTACACCACATGCAACCTCTGTTTTCCCAGTGTGCCTTGTATCTGAG	113.121	116.274	No	18	74.45	No	-	-	-	-	-	-	-	-	-	-	-	-	-	-	-	-
8062	TGCAGGCTATTTTATTGAAAAGATGACTTCACACACCACAAGAGGCTTGGCTCTGCAAAATGTTCACACACTGCTCTGAGTGTTCTCGTATGTCCTCCGT	77	73.5656	No	15	88.81	No	-	-	-	-	-	-	-	-	-	-	-	-	-	-	-	-
8075	TGCAGGTGGTACAATAACGAGGAAATGCGACGGTTAGAGAGACAAAGCGATAACACTTGTCTTTATCTGTAATCTCCAGTGTAAGGTCAATCAATGAGCG	69.1919	75.3955	Yes	17	20.46	No	-	-	-	-	-	-	-	-	-	-	-	-	-	-	-	-
8093	TGCAGGTCGAACACTGACACTGTACAGTGGACAGGACGATGAGTCAGCGCTCTGTCAGCGCTGCAGGGTCACGTGACTCAGCTGGTCAAACCCTTCGGCT	118.768	97.5863	No	10	29.99	No	-	-	-	-	-	-	-	-	-	-	-	-	-	-	-	-
8120	TGCAGGATCTGCCCTGTTCCTCATGTCCATCGTACATGCTGTCTGTCACTCAGATCACTCTTCAACATCCATTCATCAGTCTCTCCTCCAAATTCAAGCA	107.929	94.2762	No	1	60.7	No	-	-	-	-	-	-	-	-	-	-	-	-	-	-	-	-
8144	TGCAGGCCATTTAAAAGCAGTGTAACAATATATGTGGTGGTTTCTGAATGAATTATGCTTTTAAAAATGTAACAAAATTGCTTTTTTCTGATAAATAAGA	129.444	108.039	Yes	3	47.39	No	-	-	-	-	-	-	-	-	-	-	-	-	-	-	-	-
8160	CATGCACCACTGGTAATATAGTCAGTCTTATGTGTTATTCCATTAGTATAAAGAAGGCATGACGAATAAACGAGCACAAGGAAACAATTTCCACTAATAC	58.2222	58.5199	Yes	2	3.69	No	-	-	-	-	-	-	-	-	-	-	-	-	-	-	-	-
8162	TGCAGGGACTTGACTGGGAGCGGGTGTGGAAAGTTGATGATGGCGTCCACCTTCGATGGGAGGAGGACGGCCCCGCCTGGACTGGCACCTGGTGGAAACC	49.6566	41.3394	No	16	121.46	No	-	-	-	-	-	-	-	-	-	-	-	-	-	-	-	-
8182	TGCAGGAACTCATGTCGACTTTCACTGTTTTAATTACATGTTCATTTATGACTCAAGTTCAATGTCAAGTGTCACATTTAATACAAAGTTTCTCTCTCAT	118.687	102.954	No	13	125.9	No	-	-	-	-	-	-	-	-	-	-	-	-	-	-	-	-
8190	CATGCAAAGCAGACAGCAGCTAAAGACGGCTGTTTTACAGCTGCGGACAGGATGCTGCTGTGACAGCTGGCAGACATATCAGCAGAAGTGCCTCCGTGTG	30.4694	22.4684	No	22	106.89	No	-	-	-	-	-	-	-	-	-	-	-	-	-	-	-	-
8196	TGCAGGTGCCTTTTGCCCTGACGCTAAGTTGTTGCGAGCTCCTCAAACAATGGCAGCTTAACCACCAAATATCCTCTGTCTTAAATAACACGCCGGCATT	48.3232	42.9909	Yes	5	3.45	No	-	-	-	-	-	-	-	-	-	-	-	-	-	-	-	-
8211	CATGCTGCATTTCAGCCGCAGCCACAGGATGTTATTCTCAGTTTCCCCAACGTGGGAAAAAAACAAAATCTGCCCCATATTAGAGATAGTATCACTGCTG	100.566	87.7893	Yes	15	20.4	No	-	-	-	-	-	-	-	-	-	-	-	-	-	-	-	-
8247	TGCAGGCGTAATTAAAAGCTTTCCGAGGCCAAAACCGCCGCTCAGGAACTTGCACGACTATTAGAGGGAAACTCAGTCCGGAGGTTTTCTGCTCCACTGC	38.2371	40.3265	No	4	0	No	-	-	-	-	-	-	-	-	-	-	-	-	-	-	-	-
8255	CATGCAGTCGGTGAATGCAGTTTAATGTGTTTTCTCTTTGTTTGAATGTGTGGTTTTCAAAGTAGTGTGTTTGCAAACTGTAAATGACCTTCATCACATG	68.3131	78.1895	No	22	123.32	No	-	-	-	-	-	-	-	-	-	-	-	-	-	-	-	-
8272	CATGCTAACGTTAGCTGCAACCTGTTTAAATATAGTGATGATAAAACTACACAGTAAACCCTGATGTTAGCACAGGGCTAGGTTAGCTCGAGCTGAATTA	104.576	76.6219	No	11	92.76	No	-	-	-	-	-	-	-	-	-	-	-	-	-	-	-	-
8278	TGCAGGCAAGGCAGCCGGAAACAGGGAACAACAATAGACCGCATCCCAAGTTCTGTCCTTATTTACGAGCCACCACCGGATGTTGATTACATGTCATCAC	151.717	115.928	No	12	52.68	No	-	-	-	-	-	-	-	-	-	-	-	-	-	-	-	-
8283	TGCAGGTTCATGATGCAGGTGATGACTCACACAGCCAGGCTTCCCCCTCCGTCTCATCTCCTCTCAGGATGGATGTTTGCAGCGCTGCAACACACCACAC	98.3737	90.4228	Yes	16	20.88	No	-	-	-	-	-	-	-	-	-	-	-	-	-	-	-	-
8311	TGCAGGGTCATCAGTGGGTTTAATTGCTCACAACATCCAGTCTGTGGCTTGCCCAGCCAACTTTTATGTTATTTTTTATGTTTTATGTATTATTTTCAAA	82.8788	83.8107	Yes	17	58.11	No	-	-	-	-	-	-	-	-	-	-	-	-	-	-	-	-
8321	CATGCAATGCAGATGACATTCTGATGCTCTCTAATAACCAGCATAAAAGCGCATCGGTCACGTGACCACGGCTCTGTAGCATACGTAGGAAAGCATACGA	23.8315	26.54	No	10	106.52	No	-	-	-	-	-	-	-	-	-	-	-	-	-	-	-	-
8324	CATGCTGTAATTGTTATGTTCTGTATATATTAAAACCACAGCCTGCCGTCTGACAACGAAGACACGATCACAGACTGATCATATTCCCCCTTGTGCCGGC	84.4242	74.1464	Yes	4	21.71	No	-	-	-	-	-	-	-	-	-	-	-	-	-	-	-	-
8332	CATGCCACTGTCAACAAAAATGTGGAGGGATGTAGTCCATCACAGGTAACATGATCCCAGTTTTGGCTTCTTCTAACATTAGTTTCTCCCATTTCTTTTA	54.4444	63.0272	Yes	7	52.07	No	-	-	-	-	-	-	-	-	-	-	-	-	-	-	-	-
8348	CATGCCTCGACAGCAGCATGCCCCGACGGGAGCATACCCTGCGAGGGCCCTTACATCACTGCTTATAGTTTAAATTGTTTGTGTTTTTCAACCAATCAAA	23.0549	15.5166	No	16	7.02	No	-	-	-	-	-	-	-	-	-	-	-	-	-	-	-	-
8365	TGCAGGTTCACAAACAGACGAAGTGCTTTGATCAGGCCAGGAGGCGGCGACGGCTGAGAATCTGAATATTTCCATTATCCTCCACACACGGCACACAGCG	36.1313	25.3001	No	16	24.31	No	-	-	-	-	-	-	-	-	-	-	-	-	-	-	-	-
8379	CATGCTGTTTCCGCAGACAAATTGAGAGGAACTGATGCTAGATCAGTTCAGACATAATTAGGGGTTGATGGAGAGGTAGATATATACGGAGGAGAAGGAA	120.347	87.2396	Yes	24	0	No	-	-	-	-	-	-	-	-	-	-	-	-	-	-	-	-
8419	CATGCAGAGGCGTACGTTCATCCACAGCGTCGAGATTTCAATAATCCCAAGTCTGAAGAAGGAGCGACTCAGACATGCCTATCTAAATCTGATCATAATC	91.1919	62.0452	Yes	8	56.24	No	-	-	-	-	-	-	-	-	-	-	-	-	-	-	-	-
8423	CATGCTCAGCTTGGCATTCCAGCCTTTTACCGTTGCGTTGCAGTGGTGACAAATAAGATAAAACATGAACAAGAGCTTTTGTGTGCATGTCTGGGAACAT	106.768	89.5483	No	17	32.46	No	-	-	-	-	-	-	-	-	-	-	-	-	-	-	-	-
8426	CATGCTCATGTTAGACCTAAAACAAACTCAGATGTCAACACTGAGCCTTCATCAGGGAGTCTAATGGTTTGTTAATGTTCTCGAAGAGAGTGTCTTGGAG	78.8687	80.0116	No	17	42.94	No	-	-	-	-	-	-	-	-	-	-	-	-	-	-	-	-
8443	CATGCTGTGAGAACGTGATTTCCTTGTGGGTGCTAACAGGGCCACACAGCCTCATCTCATTTTCTCTCCTGTTCATGTTTAATCTTCCATTTCGTGGTTT	39.7273	40.0071	Yes	7	17.76	No	-	-	-	-	-	-	-	-	-	-	-	-	-	-	-	-
8446	TGCAGGACACAGAGCAGGGACAACACCTGAGGACACACCTTCACCTGGGCATGGTAAATATATGCGACTTGTGATTGGTCATGTCATACCAGGTGTGACG	75.7071	79.361	No	6	110.57	No	-	-	-	-	-	-	-	-	-	-	-	-	-	-	-	-
8477	TGCAGGACATCATGCTCATCCAGGAAGGACTTCAACTGAGCATGAACAACTTTTTCCAGGATTTTTGAAATAAAAGGAAGCTTAGAGACAGGTCTATAAT	66.4646	60.9373	No	13	43.25	No	-	-	-	-	-	-	-	-	-	-	-	-	-	-	-	-
8516	TGCAGGTCGTAGCTACCTCTTTTGTCTCTGTTTTATAAAGAGGAAGATACATTTTGTGCAAGTAATCACTTTTCACCGGTCAGCTTGGTGACAGATCTTG	89.8182	82.7138	No	19	2.86	No	-	-	-	-	-	-	-	-	-	-	-	-	-	-	-	-
8537	CATGCTGGCGTGGCATTTAAACATTATAATGAGAGTTTTCTGTTTTCACTCATTACAACGGGCTGAATATGTCGTTATCTTGCGATGACAAAGCTTGTTT	22.9891	15.9907	No	15	47.87	No	-	-	-	-	-	-	-	-	-	-	-	-	-	-	-	-
8539	CATGCTGGCTGAGCTTCGACCACCAAGAGCGGAGCTCCGTCGACTCTCAGACGATGAGCACAAGCGTCATGTTTTTCCTGTACACTTCTGATTGGATAAG	55.0408	51.4982	No	22	20.36	No	-	-	-	-	-	-	-	-	-	-	-	-	-	-	-	-
8548	TGCAGGTTCCTCTTGCACTTCTGAGTCCATTCATTTAACGCCCCTACAGACAAACAGGTGTTTTCAGTCACACTTGCTGATTGGATCTTCTCTTTTTAGC	93.1111	86.882	No	8	40.24	No	-	-	-	-	-	-	-	-	-	-	-	-	-	-	-	-
8594	TGCAGGGTTCGGCTTTGTTGTTAGTTGCTTTTACATGGATTAATACCACTTTTATCAGCTCTACCATCTTCATATTAAACCCATTCTACTGTCATGCATG	14.1477	9.79625	No	22	77.82	No	-	-	-	-	-	-	-	-	-	-	-	-	-	-	-	-
8608	CATGCATGAGTGTACTGTAGGTCTTTGCTCACTGGTAAAATAAGTGTCCAAAATAAACTGTCAGTGTTCGAGAATGGTTTTGTGCTTGTGTGTGTTGCAG	89.9394	70.2627	No	8	69.26	No	-	-	-	-	-	-	-	-	-	-	-	-	-	-	-	-
8614	TGCAGGTTATAGTTTACCAGGTGAGCTATTCATCAGCTTTATTGAGTACCATGTTTTGCTCATCCAACCTACGTTAGGTAGGCTAATATTCCAAAGTTGG	23.4787	26.5588	No	14	54.52	No	-	-	-	-	-	-	-	-	-	-	-	-	-	-	-	-
8615	TGCAGGTAGGAAGCTGCTCTGGTTTGTAAACTTGTTTTCACAGTAGAAGAAAATCTAACGTTCGCAGGATTTAGTTGAATTCTCAAATCCCGGTCAGGTC	118.889	109.913	No	13	120.54	No	-	-	-	-	-	-	-	-	-	-	-	-	-	-	-	-
8616	TGCAGGGTACTTACAACGAGAGACAGAAGGACACATGCTCTTTCTCTGAGAGAAAGAGTTGAGATACATGTTGATCAATCCCTCGGACAAAAGAAACATC	33.1837	32.6655	No	7	67.39	No	-	-	-	-	-	-	-	-	-	-	-	-	-	-	-	-
8637	TGCAGGAAGTGAGGGATGGCAGAGCAGAGAAAGTGGGATAGCAAAAGGGAGTGTGTGACTACAGCTGAGAAGACTTGTCAATGTAACAATGGACCGGGCT	32.602	32.193	No	20	29.28	No	-	-	-	-	-	-	-	-	-	-	-	-	-	-	-	-
8696	TGCAGGGTGCTGAGTGGAGATTTTTTTTTTTTCAAGAAAAGCAGGATAATAGACTACATTACCATACACTGTATAAACTAGTTATTAACTCAACGTAAAT	45.899	63.9104	No	19	4.22	No	-	-	-	-	-	-	-	-	-	-	-	-	-	-	-	-
8700	TGCAGGATTTTAATAAAATAAACACAGGATGCTTCATGAAATACTTTAGTGTAATGTATAATGTGTTACATTGACTTTATCTCACATGATGTCTTGATGT	32.7879	20.6444	No	11	62.18	No	-	-	-	-	-	-	-	-	-	-	-	-	-	-	-	-
8705	TGCAGGCTGACATCAATACTATTTCTCAACTTTTCCTTTTGCTGCAAAAGATCCAGTGTCACCAGGTCCTGCATCTGTTCAAAGCAACTTAAATCTGCAG	58.5859	69.0955	No	18	74.45	No	-	-	-	-	-	-	-	-	-	-	-	-	-	-	-	-
8706	CATGCTGTGCGCATTTTAATTACTATTTCTGCATCCCTCCATTTGCCCTCACAGAAAAAGTTGATTACAAAATAAGGGATAATTTCTCGTGACCTTGTCT	42.6667	34.051	No	7	74.27	No	-	-	-	-	-	-	-	-	-	-	-	-	-	-	-	-
8718	CATGCGAGTGTGTTTAAATGTACTGTGTGTTCACATCAGCAGCAGCCTCGCCCTCTCAGACATTCTCCGTGCAGCTGTTACACACCGCCTGCAGCCTGGA	29.7917	43.0121	No	12	58.73	No	-	-	-	-	-	-	-	-	-	-	-	-	-	-	-	-
8724	TGCAGGAGATGCCAGCAGCCAGGGAGTCATTGATGTAAGCCTCCATGACTTTTCTCTCAGGATCAGAGAGAGAGTACAGAGGCGCCCCTTGGGAGGTGAG	153.899	120.178	No	9	0	No	-	-	-	-	-	-	-	-	-	-	-	-	-	-	-	-
8753	CATGCATGTGGTGTCTGCGAAGGAGTTAGACTGTGGCTGTGTGTTTGCACGAGTGTGCAGACACTATAGTGAGGCTCTGCGGATGCTGATATTGTTTTGT	15.4	9.20772	No	13	81.84	No	-	-	-	-	-	-	-	-	-	-	-	-	-	-	-	-
8760	TGCAGGTCCCTTTGTCCCTCCAAGCCTCTGCCTTCTTCTCCCTCTATTTCTTCTCTTTTCCCTCTGCCGTTCTGTGTCAGTCTCCTCATCTTTAACCTTT	164.263	121.908	No	12	13.98	No	-	-	-	-	-	-	-	-	-	-	-	-	-	-	-	-
8779	CATGCTAACATTCTCACAATGGCAATGCTAAGAACAGAAGACTTTATCATAATCATCTTAGTTTAGCATGTCAGCATGTGTGTAGTGCGGTACGCAGTGC	151.303	123.603	No	22	72.26	No	-	-	-	-	-	-	-	-	-	-	-	-	-	-	-	-
8785	CATGCCCAGTTGTCTTTGACATCAGTTTCTAGAAATCCTCTCCTGAGGACCAGAACCTGGCTCTGTGTGGTGAAGAATGAACAGCCATGATGGACAGCAC	35.5806	56.9308	No	5	18.04	No	-	-	-	-	-	-	-	-	-	-	-	-	-	-	-	-
8808	TGCAGGAGCAATGGAACGGCGTCCGCCCGACTGACACGAGGAGTTCAGGTGAATGAAAACACACTTACCACAACCACATAACGCCTACTTCTGCTCAACA	131.242	108.739	Yes	21	71.71	No	-	-	-	-	-	-	-	-	-	-	-	-	-	-	-	-
8843	CATGCCTTATCAAATAATGTTTTTAAAAAGGCCTGTAAGCTAGGTATAATTTTTGACTAAGAGTTGAAGCTCAGCTGATGAAGGAGTAAATCCTGAAACT	36.6735	33.2525	No	9	1.03	No	-	-	-	-	-	-	-	-	-	-	-	-	-	-	-	-
8883	CATGCGGGCACATCATTGTACGAGCACAATGCCAAGTTACAGTACAGGAAATGAGTGTTCAGATCTCGTAACAACACATGCGATCACACATCCGAGCGCC	24.4021	19.678	No	22	6.59	No	-	-	-	-	-	-	-	-	-	-	-	-	-	-	-	-
8893	CATGCAGACTTTCTTGAAGAGCAGAGATTTCCTTTTCGTTCTCTCTGACAGTTTCTTCTCTCTGCTCGCATGCATCCTGGCCTGCTTTTCTGGCCTTTAA	45.101	29.5281	Yes	1	50.05	No	-	-	-	-	-	-	-	-	-	-	-	-	-	-	-	-
8932	CATGCCAGGCCTCTCACATCACTGAACTCAGAAACCTCTGGAGATCACTCACACTGAAGCAAATTCAGTCAAAGCAACAAAGCAGCTGATTCCTGAGGCG	29.7938	25.3599	Yes	19	110.09	No	-	-	-	-	-	-	-	-	-	-	-	-	-	-	-	-
8947	TGCAGGACTATTTTTGTCAACATGCAATGAATATGGTGATTAGAGCACAATAAAACTGTTCGCCTTATTGCAGGATTATTCCACTACAGATCAATAGCTA	34.1122	30.3861	No	21	51.86	No	-	-	-	-	-	-	-	-	-	-	-	-	-	-	-	-
8988	TGCAGGTATCCTCTATTTTCATGACGATGTATGCGAGTGTATGTGGTGCGGGATGCACATTTGCATTTGTTTATTCATACAACATGGCAGCGGAAAAAAC	55.5253	43.6443	No	20	45.15	No	-	-	-	-	-	-	-	-	-	-	-	-	-	-	-	-
9025	CATGCTGATGCACAGTCCTTGCAGATGACTTTGTAGTGTAAATGCTGCATTTATACTGTTTACCTCACGATCGTTGGGATGAAAGATAAAAGAGTTGCTG	92.4444	80.9027	No	5	25.58	No	-	-	-	-	-	-	-	-	-	-	-	-	-	-	-	-
9094	CATGCGTTTGACAAATATCCTCACACTAATACAAAACCGCCTCGTCACTCATCGACGGCTAATTAAAATGTCCCTGCGATTCGAGTCAGGATGTTTCAAC	26.7609	32.9676	Yes	10	11.96	No	-	-	-	-	-	-	-	-	-	-	-	-	-	-	-	-
9112	TGCAGGTCAGCGGGTGAAGCTGCATGAACTTATTGATTATCTGTTATTGATCGTGTAGCAGCGGCTGCACGACGAGCTGATGACGAGTCAGCAGTTTGAT	144.495	106.569	No	12	44.75	No	-	-	-	-	-	-	-	-	-	-	-	-	-	-	-	-
9119	TGCAGGAAACAGCTGATTTGACTGATGGCCTCTTCTCAAACAGGATAAAGATGAGTTGGAACAAAGGTTTTGAAAAAATGAGAGGACTTGGCATTGCACT	60.2323	69.4989	Yes	1	59.51	No	-	-	-	-	-	-	-	-	-	-	-	-	-	-	-	-
9121	CATGCTCTGCTTTTTTAAATCACATTTTTGGCATCCATCTATTTCAAGACAGACATTCCTGTGAGACTGTTGTTCGCCCCTATTTTAATCTGAAAGTTAC	49.2121	55.5908	No	8	71.6	No	-	-	-	-	-	-	-	-	-	-	-	-	-	-	-	-
9165	TGCAGGTCCGGTTTTTATACACAGTCGATGAGTAGCCTCCAGCGCCCTCACTGGGCACCGTCCCTGCCCCGTTTCCATTCAGTCATTGTTTGCATACAAA	80.7273	92.7336	No	4	76.87	No	-	-	-	-	-	-	-	-	-	-	-	-	-	-	-	-
9224	TGCAGGACCACTCATCAGTCATTTGTCGACTCCCATGTTAACACCACCATATCTGGGTGGAGCAAAGTGGTTGCAATGTTTTCTGGGAAATTGAGCTGCC	47.7755	60.2376	No	13	43.25	No	-	-	-	-	-	-	-	-	-	-	-	-	-	-	-	-
9257	TGCAGGGGATCTCCATGTGCTAACAGCTCTTTTCATTTGCCCTCTCATTTCAGTTAATTGAAGTGCTCTGGCTAATGCATAGGCTGTCGCTGTGAGAAAC	76.9899	73.5766	No	Not mapped	-	No	-	-	-	-	-	-	-	-	-	-	-	-	-	-	-	-
9373	TGCAGGCCCAGTTTTTCATCCTGACAGACAAAACAGAGAGTGTGCAGTGATCAAAGAGCGGAGGAATGCCGTCAGAGGATCACACGCAGCCTCGCTGTAT	59.1313	37.8767	Yes	23	50.17	No	-	-	-	-	-	-	-	-	-	-	-	-	-	-	-	-
9398	TGCAGGATTGTTTTAATGCTTGTACTGCAACATTATTTATTTCCAAAGTAAGTTCAGAGAAGATAAACAGGTTTGTCAGTGCATTTCCAACACTTTATAC	31.0745	39.7068	No	7	74.27	No	-	-	-	-	-	-	-	-	-	-	-	-	-	-	-	-
9545	CATGCAGAGAAACTAGATGTTTTTCTGTCCGTAGTTTGGTTTCACCTGATTTTATGCTTTTTGTTTTGAATGTGCGAACAGAAAAACTCTTGTGGAGAAC	40.6837	33.5616	No	23	74.56	No	-	-	-	-	-	-	-	-	-	-	-	-	-	-	-	-
9596	TGCAGGTAAACGTCAAGTGTGTCTGCTGTATTTTATGAACTAAAGCTAGAACCTAATTCAAAATTGAGTATAGCATTTAACTAAACATTTATTTCATGGT	80.6162	79.5604	No	22	62.8	No	-	-	-	-	-	-	-	-	-	-	-	-	-	-	-	-
9601	TGCAGGGGGCATGGTTAACTTACAAATGTTTGTCATTGATTTTGTGTCTTATGTGAGAAAGCAAGTTAAAGAAACAGCAACAGAACTCTTTCTCTGTCTT	82.3333	74.3946	No	2	7.34	No	-	-	-	-	-	-	-	-	-	-	-	-	-	-	-	-
9672	CATGCCAAATGCAAGATGTAAAGCTGAAGTACAGCAGCAACTTGTTTCCTGATTGACTCTGATTCACTAAAACAAAAAGTTATTTAACAGGTGGTAAGAT	21.3483	20.6668	No	5	28.39	No	-	-	-	-	-	-	-	-	-	-	-	-	-	-	-	-
9716	CATGCTATTTAGATTCTGAGGTCACTAACACTATTAACAACATAGCAGCCCCTCACATAAGTTTATTGAAACAACTGGCTGTAGCAGCTACTTCAGTAAA	19.2614	18.9534	No	22	67.63	No	-	-	-	-	-	-	-	-	-	-	-	-	-	-	-	-
9748	CATGCTGTCCTCTGTGATAAAACATTTGAATGCTCTGTGAGCCAACTTGAAGTAAATTACAATAGCGAAAAACCAGATTTAACAGCTACAGTTCAGAGCC	129.667	105.074	No	20	2.59	No	-	-	-	-	-	-	-	-	-	-	-	-	-	-	-	-
9786	TGCAGGTAACTCAAATAGCTCTATTTGGAAAGAAATAATCCTGCTAGAACAATGGGGTGATTTCGTAGGGCAGTGTGTTTTATCAAACAATCAAAGTAGG	43.5859	36.8217	No	20	0	No	-	-	-	-	-	-	-	-	-	-	-	-	-	-	-	-
9888	TGCAGGCACCTAGCCCTAGCAGCAGCATAACATCCTCTTCCAGAATGTAGAATGGCAACAATGTGTACATCTGTCCCTCTAGATGGCAGAGCAGTTTTAA	40.9495	35.8772	No	5	8.12	No	-	-	-	-	-	-	-	-	-	-	-	-	-	-	-	-
9943	CATGCATTTATCATGTACACACAAATGTACACTGAGCAGTTTGCACAACACGAGTGCAGATAGAATAAATAATCATGTATAAAATGATTCTCAATTTCTT	67.1515	68.5097	No	21	13.91	No	-	-	-	-	-	-	-	-	-	-	-	-	-	-	-	-
9945	TGCAGGCTCACAGTTTGGTAAACCACCTTGGGTCGGGAATGTTTTCATGTTGCTAGCATTCCTCATGTGCCTGTTAAAGTTAAGAACTGCAGCTTAGGCA	65.5657	84.2724	No	21	12.01	No	-	-	-	-	-	-	-	-	-	-	-	-	-	-	-	-
9946	CATGCATATTTTTGTATATTTATAGTTTGTATATTTGAATTTGTTTGTTGTGTACATGTGATACTTGATTGCTTTTCCTTCACGAGTAGATTAAAACTAC	43.5	28.6823	No	11	45.62	No	-	-	-	-	-	-	-	-	-	-	-	-	-	-	-	-
9969	CATGCCGTTTCTACAGTGATCGCCAGCATCCACGGATGTGTTTTAAACTGGTGCACAATACCATGCGGAGTGAATACACATGACACATTACATTACAATC	66.9697	44.6125	Yes	23	3.23	No	-	-	-	-	-	-	-	-	-	-	-	-	-	-	-	-
9992	CATGCAGTCGCTTCCTGACAGCCACATTCTCCCATCACACAGCTCAGTGGAATGATGAGCTGCTTTCTACTCTTGGGGCAGGGGGTGAAACACACACTTG	27.4286	26.777	Yes	4	50.06	No	-	-	-	-	-	-	-	-	-	-	-	-	-	-	-	-
10040	TGCAGGATTTATGTCTGCGGCCTCGGTGATCTCCTGATTCATCCTCCACAGCCTCCTGCCCATCGACTGCCTCGACGGTCTCGTGTTGACTCAGGATTAA	59.6768	78.8889	No	19	47.67	No	-	-	-	-	-	-	-	-	-	-	-	-	-	-	-	-
10041	CATGCACGTATTGATTTTCCTTTCTCGTGCGTTCGCTTTAACACCCGTGCTCTAATCCTTTTGAACCGCTCGAGTGTGAGTTGCGAAGCCAAAGCCAGCT	86.6667	81.617	No	18	26.75	No	-	-	-	-	-	-	-	-	-	-	-	-	-	-	-	-
10114	CATGCTAACCAGCTAGCCCCGGCCCGTCCTCATAACACGACGCGAAGACGCTGTAGTCCAACAGCAAAGCTCAGGCGGAGGCAGCTAATTGGACTGCTAG	93.0101	74.6685	Yes	5	115.27	No	-	-	-	-	-	-	-	-	-	-	-	-	-	-	-	-
10135	CATGCTGCAGTACGAGTGTCACCCACAGGTCTGTGTTTTGTTATCTGTCTCTAGCTCATTTCTTGAACAGTAAACCTGGTCGGACAGTCATCAGAGATGT	27.1919	21.8915	No	20	26.64	No	-	-	-	-	-	-	-	-	-	-	-	-	-	-	-	-
10212	TGCAGGCACAGAAAAAGTAAGGCAGCGATCAGCTCGTCTTGTGGTCCCCCCTTGTACAAGCGGTAATGATGTTTTTGTGGAGCCCAAAGTGACACGTCTG	50.9293	40.3834	No	18	64.91	No	-	-	-	-	-	-	-	-	-	-	-	-	-	-	-	-
10219	TGCAGGAAAACAGGTCACAGGTGTCTACCTATTATTCCATCATTAATTGTTTGGTTCTGGATAAGACACACAACTTTGTCTCAGGTTCTTTGCAAATCAA	37.6495	56.1933	No	8	1.11	No	-	-	-	-	-	-	-	-	-	-	-	-	-	-	-	-
10287	TGCAGGAACCAAAGAGGATACGACTGAATAGACTGTAACTCTGACAAATACATACATGCATACGACTTCATTGCTAAATCATTGACAGGGTTCAAACTGC	131.333	117.043	No	4	75.16	No	-	-	-	-	-	-	-	-	-	-	-	-	-	-	-	-
10327	TGCAGGAAAAAAAATAAAAACCTTTCCCCAGCTTCAGCAACAGAACGTGAAATACCGGACTTGAAAGTGAGAGTGATTTTGTCCCATTAGAGACCTGTGT	28.2632	30.1236	Yes	9	35.39	No	-	-	-	-	-	-	-	-	-	-	-	-	-	-	-	-
10328	TGCAGGATTACCAACCCTGCTTTTATTTGGATCAGAGTCGGACTGGAAAACCTCTCAGCCATGTCTTCAGATCACCCCCCTGAGTGTCATACAATGTCTC	102.747	95.8552	No	14	64.64	No	-	-	-	-	-	-	-	-	-	-	-	-	-	-	-	-
10507	TGCAGGAGCCAGGAGTGAAGCTGCTCTCTGTTCGTCAGAATGACCCACTCTGTAAACTGGAAAAACTAAGGTAAAATTTGTATCATGTATTAATAATATA	73.9495	77.958	No	23	16.52	No	-	-	-	-	-	-	-	-	-	-	-	-	-	-	-	-
10515	CATGCAGACCAACATGCACACCATCATATGATATTAGTATGACTGGACTTCGACTTGTTACAAGTTTTATGGGAATATAATCAATCTTCTTGTCTTACTC	28.0515	19.2902	Yes	15	81.87	No	-	-	-	-	-	-	-	-	-	-	-	-	-	-	-	-
10558	TGCAGGATTTATGCCTTTAAATTACAACCTAATCAAGGAGTGCAACTCATGTAAAACAATCAATTATTCAACTTTGGTATGAAGAAGCAAACTAACCAAA	42.1633	43.9894	Yes	18	71.99	No	-	-	-	-	-	-	-	-	-	-	-	-	-	-	-	-
10591	CATGCCGTCTCTATTGGCCACATTCAAATTCTGCAAAAGCTAATGAAATTCTCTTCTTCATCAAGAATCCCATGACCAACTTTTTCCACCGAACACCCAA	128.778	115.138	Yes	15	49.5	No	-	-	-	-	-	-	-	-	-	-	-	-	-	-	-	-
10592	CATGCCATTTATTTCTACTAATACTGTAGTTAGCATTTTGTAAATATAAGACATTTCCATCAAAATAGCTGCTGTGAAGACGCATATACAAAGTGGTAAA	42.5408	40.4452	No	20	41.88	No	-	-	-	-	-	-	-	-	-	-	-	-	-	-	-	-
10639	TGCAGGTTGGTCGAATGTATACCTTTTTTTTCCACAGCCCGCAGTTATTTATGAGCCTCCCTTTCACAAATCTATACTCTCCAGGCCTGTTAGTTATACA	66.4444	65.4456	Yes	20	6.77	No	-	-	-	-	-	-	-	-	-	-	-	-	-	-	-	-
10654	CATGCCAACAAAATGTCACTGCAGACTAACAACAGTGAAGTGAAACATCTCTGCAGACATCACGTCAGAGTCTTCGTCATCTGTAGTTTGACTCCACAGA	108.444	86.8816	Yes	7	4.58	No	-	-	-	-	-	-	-	-	-	-	-	-	-	-	-	-
10664	TGCAGGAGATTCACAGACCAACACCTCCTCTGCTTCAACGGGACAACATTTAAAAACTGAATGGCGTTCAGTAGAGTGCATACCTCCACCGAGGACCAAC	68.7778	60.2216	Yes	22	1.04	No	-	-	-	-	-	-	-	-	-	-	-	-	-	-	-	-
10743	TGCAGGAGGAAACATGGTCAGACATTTTATTCCCCAACACAATTTATTGATCTAATGTACTACTGACCAGGCAGACCAGAACAAGTGGCGCTGTGGTGCT	93.1515	64.9507	No	20	0	No	-	-	-	-	-	-	-	-	-	-	-	-	-	-	-	-
10773	TGCAGGTGACTAATGAGGGATGATTTCTCCTCCTCCACACCTGAGGATCAAAGCACGCACAGTCACGCATTGGCGGCGTCTTGAGAGAGTGTGTGTGTGC	112.354	98.8985	No	9	43.64	No	-	-	-	-	-	-	-	-	-	-	-	-	-	-	-	-
10780	CATGCCAATGTAGGGAACCGTGCACTTAATCCAGATGTGAGCACCCACTAATACCTTAGTATTTGGCATAATATTTCAATTTTGGCTATCTGTGATCGTT	36.4343	28.4046	No	11	24.25	No	-	-	-	-	-	-	-	-	-	-	-	-	-	-	-	-
10889	CATGCGTGTGTTGTATTGTCCAGCAGTTCATTTATTCTGTATGCAAACACACACAACCAAATAAACACAAACTGGGAAAAGAATATTTTGGGACCAGATG	37.9697	24.6384	Yes	1	3.31	No	-	-	-	-	-	-	-	-	-	-	-	-	-	-	-	-

## Sheet: Markers with hit in coding loci
Coding_markers id	European seabass		Nile tilapia		Stickleback		Medaka
	Gene id	Gene name	Gene id	Gene name	Gene id	Gene name	Gene id	Gene name
158	dicLab1_genemodels_DLAgn_00181810	FAM184B	-	-	-	-	ENSORLG00000005807	-
191	dicLab1_genemodels_DLAgn_00128920	BRPF1	ENSONIG00000017204	BRPF1	-	-	ENSORLG00000011135	BRPF1
259	dicLab1_genemodels_DLAgn_00125330	SLC16A1	ENSONIG00000016569	SLC16A1	ENSGACG00000010644	SLC16A1	-	-
297	dicLab1_genemodels_DLAgn_00166490	ITPR2	ENSONIG00000014687	ITPR2	ENSGACG00000011693	ITPR2	ENSORLG00000011375	ITPR2
396	dicLab1_genemodels_DLAgn_00053260	MYCBP2	ENSONIG00000006728	MYCBP2	ENSGACG00000001746	MYCBP2	-	-
409	dicLab1_genemodels_DLAgn_00005260	-	ENSONIG00000010024	WU:FB63A08	-	-	-	-
417	dicLab1_genemodels_DLAgn_00192140	INTS1	-	-	ENSGACG00000014088	INTS1	-	-
546	dicLab1_genemodels_DLAgn_00062830	UBXN11	-	-	-	-	-	-
552	dicLab1_genemodels_DLAgn_00006550	CACNA1E	-	-	-	-	-	-
568	dicLab1_genemodels_DLAgn_00082540	MAP1B	ENSONIG00000011268	MAP1B	ENSGACG00000015932	MAP1B	-	-
597	dicLab1_genemodels_DLAgn_00044650	MCF2	-	-	ENSGACG00000020447	MCF2B	-	-
598	dicLab1_genemodels_DLAgn_00162570	DAPK2	-	-	ENSGACG00000017307	DAPK2A	-	-
683	dicLab1_genemodels_DLAgn_00149200	INSRA	-	-	ENSGACG00000010475	INSRB	-	-
711	dicLab1_genemodels_DLAgn_00037940	SAMD9	-	-	-	-	-	-
760	dicLab1_genemodels_DLAgn_00041210	TRPC2	ENSONIG00000004269	TRPC2B	ENSGACG00000020381	TRPC2B	ENSORLG00000008285	TRPC2B
764	dicLab1_genemodels_DLAgn_00114810	LRRTM4L2	ENSONIG00000011053	LRRTM4L2	ENSGACG00000012512	LRRTM4L2	-	-
796	dicLab1_genemodels_DLAgn_00133950	ANO7	-	-	ENSGACG00000005229	ANO11	-	-
848	dicLab1_genemodels_DLAgn_00049910	TRPM2	-	-	-	-	-	-
985	dicLab1_genemodels_DLAgn_00078700	VELO1	-	-	-	-	-	-
1020	dicLab1_genemodels_DLAgn_00080750	MYO18B	ENSONIG00000011412	MYO18B	-	-	-	-
1242	dicLab1_genemodels_DLAgn_00117010	POLK	-	-	ENSGACG00000010020	POLK	ENSORLG00000009364	POLK
1271	dicLab1_genemodels_DLAgn_00042980	GCFC1	-	-	-	-	-	-
1330	dicLab1_genemodels_DLAgn_00152600	USP46	ENSONIG00000003033	USP46	ENSGACG00000014219	USP46	ENSORLG00000000451	USP46
1384	dicLab1_genemodels_DLAgn_00197090	GAPDH	-	-	-	-	-	-
1399	dicLab1_genemodels_DLAgn_00033560	OLFCD2	-	-	ENSGACG00000010313	OLFCJ1	-	-
1502	dicLab1_genemodels_DLAgn_00042310	RYR1B	ENSONIG00000005030	RYR1A	ENSGACG00000020663	RYR1A	ENSORLG00000006365	RYR1A
1517	dicLab1_genemodels_DLAgn_00116190	TMEM119	-	-	ENSGACG00000008814	TMEM119A	-	-
1521	dicLab1_genemodels_DLAgn_00119900	PPAP2A	ENSONIG00000015256	PPAP2A (2 OF 2)	ENSGACG00000006405	PPAP2A (1 OF 2)	-	-
1561	dicLab1_genemodels_DLAgn_00209430	KIAA1324L	ENSONIG00000017824	SI:DKEY-153K10.9	ENSGACG00000020052	SI:DKEY-153K10.9	ENSORLG00000016575	SI:DKEY-153K10.9
1574	dicLab1_genemodels_DLAgn_00085640	RC3H2	ENSONIG00000003945	RC3H2	ENSGACG00000017369	RC3H2	-	-
1587	-	-	ENSONIG00000016909	CCDC158	-	-	-	-
1701	dicLab1_genemodels_DLAgn_00047820	WDR75	-	-	ENSGACG00000002705	WDR75	ENSORLG00000015233	WDR75
1771	dicLab1_genemodels_DLAgn_00036940	MYO7A	ENSONIG00000001401	MYO7AA	ENSGACG00000013269	MYO7AA	ENSORLG00000001941	MYO7AA
1804	dicLab1_genemodels_DLAgn_00047080	TTN	-	-	-	-	-	-
1882	-	-	ENSONIG00000016644	VMHC	-	-	ENSORLG00000002022	-
1922	dicLab1_genemodels_DLAgn_00042980	GCFC1	ENSONIG00000004787	PAXBP1	ENSGACG00000020601	PAXBP1	-	-
1936	dicLab1_genemodels_DLAgn_00163640	CCDC102A	ENSONIG00000003440	CCDC102A	ENSGACG00000014543	CCDC102A	-	-
1997	dicLab1_genemodels_DLAgn_00158420	ZFHX3	ENSONIG00000005914	ZFHX3	ENSGACG00000015779	ZFHX3	ENSORLG00000007874	ZFHX3
2030	dicLab1_genemodels_DLAgn_00035440	RCSD1	-	-	-	-	-	-
2107	-	-	ENSONIG00000002947	SEMA7A (2 OF 3)	ENSGACG00000014696	SEMA7A (2 OF 2)	-	-
2152	dicLab1_genemodels_DLAgn_00028960	CHRD	-	-	-	-	-	-
2231	dicLab1_genemodels_DLAgn_00052860	AFF3	-	-	ENSGACG00000002900	AFF3	-	-
2517	dicLab1_genemodels_DLAgn_00186990	-	ENSONIG00000015736	-	-	-	-	-
2671	-	-	ENSONIG00000002022	MRPS12	ENSGACG00000003011	MRPS12	ENSORLG00000007040	MRPS12
2770	dicLab1_genemodels_DLAgn_00107280	ZDHHC9	ENSONIG00000002607	ZDHHC9	ENSGACG00000017353	ZDHHC9	-	-
3037	dicLab1_genemodels_DLAgn_00203970	MSTO1	ENSONIG00000013734	MSTO1	-	-	-	-
3138	dicLab1_genemodels_DLAgn_00107870	CCDC85B	ENSONIG00000021371	CCDC85B	ENSGACG00000017062	CCDC85B	ENSORLG00000002035	CCDC85B
3223	dicLab1_genemodels_DLAgn_00052140	MYO16	ENSONIG00000014363	MYO16	ENSGACG00000003570	MYO16	-	-
3274	-	-	-	-	ENSGACG00000010337	V2RA17	-	-
3435	dicLab1_genemodels_DLAgn_00028960	CHRD	-	-	-	-	ENSORLG00000009503	CHD
3622	dicLab1_genemodels_DLAgn_00146050	PIK3CA	-	-	ENSGACG00000006156	PIK3CA	ENSORLG00000008938	PIK3CA (1 OF 2)
3653	dicLab1_genemodels_DLAgn_00095010	VIM	-	-	-	-	-	-
3674	dicLab1_genemodels_DLAgn_00016710	-	-	-	ENSGACG00000011467	-	-	-
3754	dicLab1_genemodels_DLAgn_00153220	OCA2	-	-	-	-	-	-
3970	dicLab1_genemodels_DLAgn_00098160	DAGLB	ENSONIG00000019595	DAGLB	ENSGACG00000004974	DAGLB	-	-
4018	dicLab1_genemodels_DLAgn_00161880	NR2E3	-	-	ENSGACG00000017060	NR2E3 (2 OF 2)	ENSORLG00000000011	NR2E3 (1 OF 2)
4074	dicLab1_genemodels_DLAgn_00066540	GINM1	-	-	-	-	-	-
4125	dicLab1_genemodels_DLAgn_00136340	PTPRN	-	-	ENSGACG00000015569	PTPRNB	ENSORLG00000001705	PTPRNB
4220	dicLab1_genemodels_DLAgn_00032610	PRLHR2	ENSONIG00000006029	SI:DKEY-202L22.3	ENSGACG00000009420	SI:DKEY-202L22.3	-	-
4234	dicLab1_genemodels_DLAgn_00028970	CLCN2	-	-	-	-	-	-
4393	dicLab1_genemodels_DLAgn_00173890	ZFPM1	ENSONIG00000010766	ZFPM1	ENSGACG00000002554	ZFPM1	-	-
4533	dicLab1_genemodels_DLAgn_00047080	TTN	-	-	-	-	ENSORLG00000018144	TTN
4619	-	-	ENSONIG00000005146	COL2A1B	-	-	-	-
4681	dicLab1_genemodels_DLAgn_00117010	POLK	-	-	ENSGACG00000010020	POLK	ENSORLG00000009364	POLK
4736	dicLab1_genemodels_DLAgn_00168370	DAPK2	-	-	-	-	-	-
4790	dicLab1_genemodels_DLAgn_00153500	SAP130	ENSONIG00000019312	SAP130A	ENSGACG00000003760	SAP130A	ENSORLG00000015499	SAP130A
4810	dicLab1_genemodels_DLAgn_00138790	NBEAL1	-	-	-	-	-	-
4825	dicLab1_genemodels_DLAgn_00021910	KTN1	ENSONIG00000020153	KTN1	-	-	-	-
4865	dicLab1_genemodels_DLAgn_00062350	KCNN3	-	-	-	-	-	-
4888	dicLab1_genemodels_DLAgn_00034990	FRY	ENSONIG00000005514	FRYA	ENSGACG00000011469	FRYA	ENSORLG00000003920	FRYA
4931	dicLab1_genemodels_DLAgn_00048070	TNS1	-	-	ENSGACG00000002511	TNS1B	-	-
4943	-	-	ENSONIG00000014784	HMBSB	-	-	-	-
5013	dicLab1_genemodels_DLAgn_00167360	GRM3	ENSONIG00000014984	GRM3	ENSGACG00000012733	GRM3	ENSORLG00000009427	GRM3
5096	dicLab1_genemodels_DLAgn_00192140	INTS1	ENSONIG00000001331	INTS1	ENSGACG00000014088	INTS1	ENSORLG00000004733	INTS1
5097	dicLab1_genemodels_DLAgn_00193290	STRADA	-	-	ENSGACG00000009767	STRADA	-	-
5125	dicLab1_genemodels_DLAgn_00078720	KBTBD2	ENSONIG00000006606	KBTBD2	ENSGACG00000005557	KBTBD2	ENSORLG00000013455	KBTBD2
5150	-	-	-	-	ENSGACG00000018829	GRM8A	-	-
5301	dicLab1_genemodels_DLAgn_00032770	PPM1A	-	-	ENSGACG00000009594	PPM1NA	-	-
5423	dicLab1_genemodels_DLAgn_00152660	FRYL	ENSONIG00000003053	FRYL	-	-	ENSORLG00000000234	FRYL
5551	dicLab1_genemodels_DLAgn_00004350	PIP5K1C	ENSONIG00000010278	-	-	-	ENSORLG00000015327	PIP5K1CA
5557	dicLab1_genemodels_DLAgn_00103840	THA1	ENSONIG00000015831	THA1	ENSGACG00000002967	THA1	ENSORLG00000010820	THA1
5746	dicLab1_genemodels_DLAgn_00187420	FAM20C	-	-	ENSGACG00000008362	FAM20CL	-	-
5769	dicLab1_genemodels_DLAgn_00145870	ASPM	-	-	-	-	-	-
5774	-	-	-	-	-	-	ENSORLG00000000836	NCANB
5867	dicLab1_genemodels_DLAgn_00042450	NRXN2	ENSONIG00000004966	NRXN2A	ENSGACG00000020651	NRXN2A	ENSORLG00000005948	NRXN2A
5923	-	-	-	-	-	-	ENSORLG00000003509	GGCTB
6027	dicLab1_genemodels_DLAgn_00057750	-	-	-	ENSGACG00000013863	SI:CH211-175F12.2	-	-
6046	dicLab1_genemodels_DLAgn_00198920	TRIO	ENSONIG00000007788	TRIOA	ENSGACG00000008174	TRIOA	ENSORLG00000014469	TRIOA
6051	dicLab1_genemodels_DLAgn_00111930	TBX22	ENSONIG00000017642	TBX22	-	-	ENSORLG00000010380	TBX22
6117	dicLab1_genemodels_DLAgn_00206610	CCDC3	ENSONIG00000011815	CCDC3	ENSGACG00000019159	CCDC3	-	-
6209	dicLab1_genemodels_DLAgn_00190860	NDEL1B	-	-	ENSGACG00000010792	NDEL1B	ENSORLG00000007312	NDEL1B
6274	dicLab1_genemodels_DLAgn_00044430	ASL	-	-	ENSGACG00000020470	ASL	-	-
6309	dicLab1_genemodels_DLAgn_00016500	PLCB3	-	-	-	-	-	-
6360	dicLab1_genemodels_DLAgn_00078940	NEB	-	-	-	-	-	-
6434	dicLab1_genemodels_DLAgn_00087000	MAMDC4	-	-	ENSGACG00000018113	MAMDC4	-	-
6464	-	-	ENSONIG00000008952	PAX5	ENSGACG00000016112	PAX5	-	-
6503	dicLab1_genemodels_DLAgn_00070200	RYR3	ENSONIG00000005692	RYR3	ENSGACG00000007942	RYR3	ENSORLG00000017871	RYR3
6549	dicLab1_genemodels_DLAgn_00032710	GRLF1	ENSONIG00000005995	ARHGAP35A	ENSGACG00000009502	ARHGAP35A	ENSORLG00000006927	ARHGAP35A
6612	dicLab1_genemodels_DLAgn_00153500	SAP130	-	-	-	-	-	-
6713	dicLab1_genemodels_DLAgn_00014670	EBF3	ENSONIG00000000451	EBF3A	ENSGACG00000009548	EBF3A	ENSORLG00000005870	EBF3A
6793	dicLab1_genemodels_DLAgn_00082520	TTC33	ENSONIG00000011265	TTC33	ENSGACG00000015928	TTC33	ENSORLG00000003796	TTC33
6796	dicLab1_genemodels_DLAgn_00033690	-	-	-	-	-	-	-
6820	dicLab1_genemodels_DLAgn_00003800	NR2F6	ENSONIG00000010512	NR2F6A	ENSGACG00000015583	NR2F6A	ENSORLG00000008749	NR2F6A
6877	dicLab1_genemodels_DLAgn_00029880	GIT1	-	-	-	-	ENSORLG00000013855	GIT1
6918	dicLab1_genemodels_DLAgn_00081120	ANKRD34B	ENSONIG00000011259	ANKRD34BA	-	-	ENSORLG00000000675	ANKRD34BA
7013	dicLab1_genemodels_DLAgn_00153200	HERC2	ENSONIG00000004888	HERC2	ENSGACG00000013776	-	ENSORLG00000015913	HERC2 (2 OF 2)
7124	-	-	ENSONIG00000010499	CXORF40B	-	-	-	-
7143	dicLab1_genemodels_DLAgn_00143830	PER1B	ENSONIG00000009248	PER1B	ENSGACG00000019308	PER1B	ENSORLG00000006929	PER1B
7206	dicLab1_genemodels_DLAgn_00010450	BTAF1	-	-	-	-	ENSORLG00000000700	BTAF1
7288	dicLab1_genemodels_DLAgn_00173560	POLR2C	ENSONIG00000010914	POLR2C	ENSGACG00000002194	POLR2C	ENSORLG00000015108	POLR2C
7291	dicLab1_genemodels_DLAgn_00021460	PROX1	-	-	-	-	-	-
7304	dicLab1_genemodels_DLAgn_00055930	SCAP	-	-	-	-	-	-
7311	dicLab1_genemodels_DLAgn_00048290	DNAH7	ENSONIG00000004551	DNAH7	-	-	-	-
7375	dicLab1_genemodels_DLAgn_00042910	SKIP	ENSONIG00000004821	INPP5KB	ENSGACG00000020608	INPP5KB	-	-
7532	dicLab1_genemodels_DLAgn_00062740	ARID1A	ENSONIG00000006764	ARID1AA	ENSGACG00000007244	ARID1AA	-	-
7536	dicLab1_genemodels_DLAgn_00029240	COPB2	ENSONIG00000014597	-	ENSGACG00000005621	-	-	-
7576	dicLab1_genemodels_DLAgn_00052250	SIK1	ENSONIG00000014313	SIK1	ENSGACG00000003459	SIK1	ENSORLG00000008806	SIK1
7618	dicLab1_genemodels_DLAgn_00094690	TRIM62	ENSONIG00000004073	TRIM62	ENSGACG00000007462	TRIM62	ENSORLG00000004066	TRIM62
7759	dicLab1_genemodels_DLAgn_00020550	KBTBD11	-	-	-	-	-	-
7811	dicLab1_genemodels_DLAgn_00031150	BAZ1B	ENSONIG00000005682	BAZ1B	-	-	-	-
7921	dicLab1_genemodels_DLAgn_00139810	IPO5	-	-	-	-	ENSORLG00000006133	KPNB3
7959	-	-	ENSONIG00000001849	EHD4	-	-	ENSORLG00000010433	EHD4
8269	dicLab1_genemodels_DLAgn_00107870	CCDC85B	ENSONIG00000021371	CCDC85B	ENSGACG00000017062	CCDC85B	ENSORLG00000002035	CCDC85B
8371	dicLab1_genemodels_DLAgn_00177900	C10ORF76	ENSONIG00000018799	C10ORF76	ENSGACG00000018333	C10ORF76	ENSORLG00000012426	C10ORF76
8390	dicLab1_genemodels_DLAgn_00054270	DNAHC5	-	-	-	-	-	-
8471	dicLab1_genemodels_DLAgn_00116010	TCF7L1	-	-	-	-	-	-
8587	dicLab1_genemodels_DLAgn_00167050	MAPK8IP2	ENSONIG00000014878	MAPK8IP2	ENSGACG00000012408	MAPK8IP2	-	-
8652	dicLab1_genemodels_DLAgn_00028970	CLCN2	-	-	-	-	-	-
8675	-	-	-	-	-	-	ENSORLG00000012156	ANO10B
8710	dicLab1_genemodels_DLAgn_00196870	NECAP1	-	-	-	-	ENSORLG00000005937	NECAP1
8848	dicLab1_genemodels_DLAgn_00069390	YLPM1	ENSONIG00000015280	YLPM1	ENSGACG00000010546	YLPM1	-	-
8944	dicLab1_genemodels_DLAgn_00109940	NME5	-	-	-	-	-	-
9007	dicLab1_genemodels_DLAgn_00080850	ASH2L	ENSONIG00000011518	ASH2L	-	-	ENSORLG00000001389	ASH2L
9039	dicLab1_genemodels_DLAgn_00155700	CHD9	ENSONIG00000002816	CHD9	ENSGACG00000016694	CHD9	ENSORLG00000013810	CHD9
9393	dicLab1_genemodels_DLAgn_00011350	NID1	-	-	-	-	-	-
9454	dicLab1_genemodels_DLAgn_00024350	GA45B	ENSONIG00000001116	GADD45BB	-	-	-	-
9595	dicLab1_genemodels_DLAgn_00114320	FAM13B	ENSONIG00000001068	FAM13B	ENSGACG00000016458	FAM13B	ENSORLG00000000207	FAM13B
10122	dicLab1_genemodels_DLAgn_00159160	CILP	ENSONIG00000006251	CILP	ENSGACG00000015550	CILP	ENSORLG00000006227	CILP
10241	dicLab1_genemodels_DLAgn_00178510	EPN2	ENSONIG00000016470	EPN3B	-	-	-	-
10276	dicLab1_genemodels_DLAgn_00100330	RNF40	-	-	ENSGACG00000008782	RNF40	-	-
10421	dicLab1_genemodels_DLAgn_00118180	DNAH10	-	-	ENSGACG00000008633	DNAH10	-	-
10454	dicLab1_genemodels_DLAgn_00155510	KIAA0355	ENSONIG00000002881	SI:CH1073-83B15.1	ENSGACG00000014920	SI:CH1073-83B15.1	ENSORLG00000014107	SI:CH1073-83B15.1
10686	dicLab1_genemodels_DLAgn_00009570	DIP2C	-	-	ENSGACG00000017538	DIP2C (1 OF 2)	ENSORLG00000006045	-
10895	dicLab1_genemodels_DLAgn_00111860	TMEM182	ENSONIG00000017653	-	ENSGACG00000018548	-	ENSORLG00000010446	-
