# Supplementary material for: Exploring a Nonmodel Teleost Genome Through RAD Sequencing—Linkage Mapping in Common Pandora, Pagellus erythrinus and Comparative Genomic Analysis
Source: G3 (Bethesda). 2015 Dec 28;6(3):509–19. doi: 10.1534/g3.115.023432 (PMC4777114; doi:10.1534/g3.115.023432)
Supplement: Supporting Information [file supp_g3.115.023432_TableS3.xls]

## Sheet: Sheet1
Table S3. Common pandora linkage groups that correspond to Gilthead seabream linkage groups accommodating QTL based on homology with stickleback.
S. aurata LGs	Stickleback	P. erythrinus LGs	QTL type	Reference
LG21	GroupII	LG5	Sex-related + Body weight	Loukovitis et al. 2011
LG21	GroupII	LG5	Sex-related	Loukovitis et al. 2011
LG21	GroupII	LG5	Disease-resistance	Massault et al. 2011
LG3	GroupIX	LG7	Disease-resistance	Massault et al. 2011
LG6	GroupI	LG13	Body length at death	Massault et al. 2011
LG1	GroupXIII	LG20	Body weight	Loukovitis et al. 2012
LG9	GroupIV	LG2	Body weight	Loukovitis et al. 2012
LG21	GroupII	LG5	Body weight	Loukovitis et al. 2012
LG23	-	-	Body weight	Loukovitis et al. 2012
LG9	GroupIV	LG2	Sex-related	Loukovitis et al. 2013
LG9	GroupIV	LG2	Sex-related	Loukovitis et al. 2013
LG21	GroupII	LG5	Sex-related	Loukovitis et al. 2013
LG21	GroupII	LG5	Sex-related	Loukovitis et al. 2013
LG23	-	-	Sex-related	Loukovitis et al. 2013
LG23	-	-	Sex-related	Loukovitis et al. 2013
